# Supplementary material for: Adverse effects, perceptions and attitudes related to BNT162b2, mRNA-1273 or JNJ-78436735 SARS-CoV-2 vaccines: Population-based cohort
Source: NPJ Vaccines. 2023 Apr 24;8:61. doi: 10.1038/s41541-023-00657-3 (PMC10123463; doi:10.1038/s41541-023-00657-3)
Supplement: Supplementary file 2 — Dataset 1 [file 41541_2023_657_MOESM2_ESM.xlsx]

## Sheet: data
record_id	ae_id	sex	age	age_grp	vaccine_type	vaccine_type_grp	checklist_vaccine1_date	checklist_vaccine2_date	height	weight	bmi	education	smoking	preexisting_cond	hypertension	diabetes	cvd	respiratory	ckd	cancer	immune_supp	blood	antibody_past_result_first	antibody_past_result_last	pcr_pos	any_ab	IgA_bl_stat	IgG_bl_stat	pos_ab_pcr	vacc_pharm	vacc_bag	vacc_immune	opinion_vacc	vacc_important	vacc_lifestyle	trust_vacc	risk_homeoffice	risk_hygiene	risk_social_dist	risk_mask	risk_contact	app_use	ae_present	local_or_systemic	ae_type	ae_PT	ae_HLT	ae_HLGT	ae_SOC
383	1a	female	81	≥65	Pfizer/Biontech	mrna	2021-03-11	2021-04-09	1.56	70	28.764	University	non-smoker	Yes	no	no	yes	yes	no	no	no	no	Negative		no/ unknown	no	negative	negative	no	I agree completely	I agree completely	I agree completely	100	I agree completely	I agree completely	high	Always	Always	Always	Always	Always	Yes, always	Yes	systemic	chills	chills	feelings and sensations NEC	general system disorders NEC	general disorders and administration site conditions
383	2a	female	81	≥65	Pfizer/Biontech	mrna	2021-03-11	2021-04-09	1.56	70	28.764	University	non-smoker	Yes	no	no	yes	yes	no	no	no	no	Negative		no/ unknown	no	negative	negative	no	I agree completely	I agree completely	I agree completely	100	I agree completely	I agree completely	high	Always	Always	Always	Always	Always	Yes, always	Yes	systemic	feeling hot	feeling hot	feelings and sensations NEC	general system disorders NEC	general disorders and administration site conditions
383	3a	female	81	≥65	Pfizer/Biontech	mrna	2021-03-11	2021-04-09	1.56	70	28.764	University	non-smoker	Yes	no	no	yes	yes	no	no	no	no	Negative		no/ unknown	no	negative	negative	no	I agree completely	I agree completely	I agree completely	100	I agree completely	I agree completely	high	Always	Always	Always	Always	Always	Yes, always	Yes	systemic	sore throat	oropharyngeal pain	upper respiratory tract signs and symptoms	respiratory tract signs and symptoms	respiratory, thoracic and mediastinal disorders
383	3a	female	81	≥65	Pfizer/Biontech	mrna	2021-03-11	2021-04-09	1.56	70	28.764	University	non-smoker	Yes	no	no	yes	yes	no	no	no	no	Negative		no/ unknown	no	negative	negative	no	I agree completely	I agree completely	I agree completely	100	I agree completely	I agree completely	high	Always	Always	Always	Always	Always	Yes, always	Yes	systemic	sore throat	oropharyngeal pain	upper respiratory tract signs and symptoms	respiratory tract signs and symptoms	respiratory, thoracic and mediastinal disorders
383	4a	female	81	≥65	Pfizer/Biontech	mrna	2021-03-11	2021-04-09	1.56	70	28.764	University	non-smoker	Yes	no	no	yes	yes	no	no	no	no	Negative		no/ unknown	no	negative	negative	no	I agree completely	I agree completely	I agree completely	100	I agree completely	I agree completely	high	Always	Always	Always	Always	Always	Yes, always	Yes	systemic	cold symptoms	nasopharyngitis	upper respiratory tract infections NEC	respiratory tract infections	respiratory, thoracic and mediastinal disorders
383	4a	female	81	≥65	Pfizer/Biontech	mrna	2021-03-11	2021-04-09	1.56	70	28.764	University	non-smoker	Yes	no	no	yes	yes	no	no	no	no	Negative		no/ unknown	no	negative	negative	no	I agree completely	I agree completely	I agree completely	100	I agree completely	I agree completely	high	Always	Always	Always	Always	Always	Yes, always	Yes	systemic	cold symptoms	nasopharyngitis	upper respiratory tract infections NEC	respiratory tract infections	respiratory, thoracic and mediastinal disorders
383	5a	female	81	≥65	Pfizer/Biontech	mrna	2021-03-11	2021-04-09	1.56	70	28.764	University	non-smoker	Yes	no	no	yes	yes	no	no	no	no	Negative		no/ unknown	no	negative	negative	no	I agree completely	I agree completely	I agree completely	100	I agree completely	I agree completely	high	Always	Always	Always	Always	Always	Yes, always	Yes	systemic	cough	cough	coughing and associated symptoms	respiratory disorders NEC	respiratory, thoracic and mediastinal disorders
383	5a	female	81	≥65	Pfizer/Biontech	mrna	2021-03-11	2021-04-09	1.56	70	28.764	University	non-smoker	Yes	no	no	yes	yes	no	no	no	no	Negative		no/ unknown	no	negative	negative	no	I agree completely	I agree completely	I agree completely	100	I agree completely	I agree completely	high	Always	Always	Always	Always	Always	Yes, always	Yes	systemic	cough	cough	coughing and associated symptoms	respiratory disorders NEC	respiratory, thoracic and mediastinal disorders
122	1a	male	76	≥65	Pfizer/Biontech	mrna	2021-03-10	2021-04-08	1.75	72	23.5102	University	former smoker	Yes	yes	no	no	no	no	yes	no	no			no/ unknown	no	negative	negative	no	Rather agree	Rather agree	I agree completely	100	I agree completely	Rather agree	high	Never/Impossible	Always	Always	Never/Impossible	Never/Impossible	Yes, always	Yes	local	vaccination site tenderness	vaccination site tenderness	vaccination site reactions	administration site reactions	general disorders and administration site conditions
122	2a	male	76	≥65	Pfizer/Biontech	mrna	2021-03-10	2021-04-08	1.75	72	23.5102	University	former smoker	Yes	yes	no	no	no	no	yes	no	no			no/ unknown	no	negative	negative	no	Rather agree	Rather agree	I agree completely	100	I agree completely	Rather agree	high	Never/Impossible	Always	Always	Never/Impossible	Never/Impossible	Yes, always	Yes	local	vaccination site tenderness	vaccination site tenderness	vaccination site reactions	administration site reactions	general disorders and administration site conditions
122	3a	male	76	≥65	Pfizer/Biontech	mrna	2021-03-10	2021-04-08	1.75	72	23.5102	University	former smoker	Yes	yes	no	no	no	no	yes	no	no			no/ unknown	no	negative	negative	no	Rather agree	Rather agree	I agree completely	100	I agree completely	Rather agree	high	Never/Impossible	Always	Always	Never/Impossible	Never/Impossible	Yes, always	Yes	systemic	chills	chills	feelings and sensations NEC	general system disorders NEC	general disorders and administration site conditions
122	4a	male	76	≥65	Pfizer/Biontech	mrna	2021-03-10	2021-04-08	1.75	72	23.5102	University	former smoker	Yes	yes	no	no	no	no	yes	no	no			no/ unknown	no	negative	negative	no	Rather agree	Rather agree	I agree completely	100	I agree completely	Rather agree	high	Never/Impossible	Always	Always	Never/Impossible	Never/Impossible	Yes, always	Yes	systemic	muscle cramps	muscle spasms	muscle related signs and symptoms NEC	muscle disorders	musculoskeletal and connective tissue disorders
122	5a	male	76	≥65	Pfizer/Biontech	mrna	2021-03-10	2021-04-08	1.75	72	23.5102	University	former smoker	Yes	yes	no	no	no	no	yes	no	no			no/ unknown	no	negative	negative	no	Rather agree	Rather agree	I agree completely	100	I agree completely	Rather agree	high	Never/Impossible	Always	Always	Never/Impossible	Never/Impossible	Yes, always	Yes	systemic	skin burning sensation	skin burning sensation	dermal and epidermal conditions NEC	epidermal and dermal conditions	skin and subcutaneous tissue disorders
122	6a	male	76	≥65	Pfizer/Biontech	mrna	2021-03-10	2021-04-08	1.75	72	23.5102	University	former smoker	Yes	yes	no	no	no	no	yes	no	no			no/ unknown	no	negative	negative	no	Rather agree	Rather agree	I agree completely	100	I agree completely	Rather agree	high	Never/Impossible	Always	Always	Never/Impossible	Never/Impossible	Yes, always	Yes	systemic	thorax pain	chest pain	pain and discomfort NEC	general system disorders NEC	general disorders and administration site conditions
122	7a	male	76	≥65	Pfizer/Biontech	mrna	2021-03-10	2021-04-08	1.75	72	23.5102	University	former smoker	Yes	yes	no	no	no	no	yes	no	no			no/ unknown	no	negative	negative	no	Rather agree	Rather agree	I agree completely	100	I agree completely	Rather agree	high	Never/Impossible	Always	Always	Never/Impossible	Never/Impossible	Yes, always	Yes	systemic	atrial fibrillation	atrial fibrillation	supraventricular arrhythmias	cardiac arrhythmias	cardiac disorders
122	8a	male	76	≥65	Pfizer/Biontech	mrna	2021-03-10	2021-04-08	1.75	72	23.5102	University	former smoker	Yes	yes	no	no	no	no	yes	no	no			no/ unknown	no	negative	negative	no	Rather agree	Rather agree	I agree completely	100	I agree completely	Rather agree	high	Never/Impossible	Always	Always	Never/Impossible	Never/Impossible	Yes, always	Yes	systemic	pericardial effusion	pericardial effusion	pericardial disorders NEC	percardial disorders	cardiac disorders
122	9a	male	76	≥65	Pfizer/Biontech	mrna	2021-03-10	2021-04-08	1.75	72	23.5102	University	former smoker	Yes	yes	no	no	no	no	yes	no	no			no/ unknown	no	negative	negative	no	Rather agree	Rather agree	I agree completely	100	I agree completely	Rather agree	high	Never/Impossible	Always	Always	Never/Impossible	Never/Impossible	Yes, always	Yes	systemic	pleural effusion	pleural effusion	pneumothorax and pleural effusions NEC	pleural disorders	respiratory, thoracic and mediastinal disorders
509	1a	male	81	≥65	Pfizer/Biontech	mrna	2021-03-10	2021-04-08	1.7	73	25.2595	Higher technical school or college	former smoker	Yes	yes	no	no	no	no	no	no	no			no/ unknown	no	negative	negative	no	Rather agree	Rather agree	Rather agree	79	Rather agree	Neutral	high	Frequently	Always	Frequently	Frequently	Always	No	Yes	systemic	gonarthrosis	osteoarthritis	osteoarthtropathies	joint disorders	musculoskeletal and connective tissue disorders
477	10a	female	77	≥65	Pfizer/Biontech	mrna	2021-03-16	2021-04-13	1.7	81	28.0277	None or mandatory school	non-smoker	Yes	no	no	no	no	no	yes	no	no	Negative		no/ unknown	no	negative	negative	no	I agree completely	I agree completely	Rather agree		I agree completely	Rather agree			Frequently	Always	Always	Always	No	Yes	systemic	pain	pain	pain and discomfort NEC	general system disorders NEC	general disorders and administration site conditions
477	1a	female	77	≥65	Pfizer/Biontech	mrna	2021-03-16	2021-04-13	1.7	81	28.0277	None or mandatory school	non-smoker	Yes	no	no	no	no	no	yes	no	no	Negative		no/ unknown	no	negative	negative	no	I agree completely	I agree completely	Rather agree		I agree completely	Rather agree			Frequently	Always	Always	Always	No	Yes	systemic	fatigue	asthenia	asthenic conditions	general system disorders NEC	general disorders and administration site conditions
477	2a	female	77	≥65	Pfizer/Biontech	mrna	2021-03-16	2021-04-13	1.7	81	28.0277	None or mandatory school	non-smoker	Yes	no	no	no	no	no	yes	no	no	Negative		no/ unknown	no	negative	negative	no	I agree completely	I agree completely	Rather agree		I agree completely	Rather agree			Frequently	Always	Always	Always	No	Yes	local	painful arm	pain in extremity	musculoskeletal and connective tissue pain and discomfort	musculoskeletal and coective tissue disorders NEC	musculoskeletal and connective tissue disorders
477	3a	female	77	≥65	Pfizer/Biontech	mrna	2021-03-16	2021-04-13	1.7	81	28.0277	None or mandatory school	non-smoker	Yes	no	no	no	no	no	yes	no	no	Negative		no/ unknown	no	negative	negative	no	I agree completely	I agree completely	Rather agree		I agree completely	Rather agree			Frequently	Always	Always	Always	No	Yes	systemic	difficulty breathing	dyspnoea	breathing abnormalities	respiratory disorders NEC	respiratory, thoracic and mediastinal disorders
477	4a	female	77	≥65	Pfizer/Biontech	mrna	2021-03-16	2021-04-13	1.7	81	28.0277	None or mandatory school	non-smoker	Yes	no	no	no	no	no	yes	no	no	Negative		no/ unknown	no	negative	negative	no	I agree completely	I agree completely	Rather agree		I agree completely	Rather agree			Frequently	Always	Always	Always	No	Yes	systemic	back pain	back pain	musculoskeletal and connective tissue pain and discomfort	musculoskeletal and coective tissue disorders NEC	musculoskeletal and connective tissue disorders
477	4b	female	77	≥65	Pfizer/Biontech	mrna	2021-03-16	2021-04-13	1.7	81	28.0277	None or mandatory school	non-smoker	Yes	no	no	no	no	no	yes	no	no	Negative		no/ unknown	no	negative	negative	no	I agree completely	I agree completely	Rather agree		I agree completely	Rather agree			Frequently	Always	Always	Always	No	Yes	systemic	leg pain	pain in extremity	musculoskeletal and connective tissue pain and discomfort	musculoskeletal and coective tissue disorders NEC	musculoskeletal and connective tissue disorders
477	5a	female	77	≥65	Pfizer/Biontech	mrna	2021-03-16	2021-04-13	1.7	81	28.0277	None or mandatory school	non-smoker	Yes	no	no	no	no	no	yes	no	no	Negative		no/ unknown	no	negative	negative	no	I agree completely	I agree completely	Rather agree		I agree completely	Rather agree			Frequently	Always	Always	Always	No	Yes	systemic	general body pain	pain	pain and discomfort NEC	general system disorders NEC	general disorders and administration site conditions
477	6a	female	77	≥65	Pfizer/Biontech	mrna	2021-03-16	2021-04-13	1.7	81	28.0277	None or mandatory school	non-smoker	Yes	no	no	no	no	no	yes	no	no	Negative		no/ unknown	no	negative	negative	no	I agree completely	I agree completely	Rather agree		I agree completely	Rather agree			Frequently	Always	Always	Always	No	Yes	systemic	arthrosis	osteoarthritis	osteoarthtropathies	joint disorders	musculoskeletal and connective tissue disorders
477	7a	female	77	≥65	Pfizer/Biontech	mrna	2021-03-16	2021-04-13	1.7	81	28.0277	None or mandatory school	non-smoker	Yes	no	no	no	no	no	yes	no	no	Negative		no/ unknown	no	negative	negative	no	I agree completely	I agree completely	Rather agree		I agree completely	Rather agree			Frequently	Always	Always	Always	No	Yes	systemic	fatigue	asthenia	asthenic conditions	general system disorders NEC	general disorders and administration site conditions
477	7b	female	77	≥65	Pfizer/Biontech	mrna	2021-03-16	2021-04-13	1.7	81	28.0277	None or mandatory school	non-smoker	Yes	no	no	no	no	no	yes	no	no	Negative		no/ unknown	no	negative	negative	no	I agree completely	I agree completely	Rather agree		I agree completely	Rather agree			Frequently	Always	Always	Always	No	Yes	systemic	general body pain	pain	pain and discomfort NEC	general system disorders NEC	general disorders and administration site conditions
477	8a	female	77	≥65	Pfizer/Biontech	mrna	2021-03-16	2021-04-13	1.7	81	28.0277	None or mandatory school	non-smoker	Yes	no	no	no	no	no	yes	no	no	Negative		no/ unknown	no	negative	negative	no	I agree completely	I agree completely	Rather agree		I agree completely	Rather agree			Frequently	Always	Always	Always	No	Yes	systemic	fatigue	asthenia	asthenic conditions	general system disorders NEC	general disorders and administration site conditions
477	8b	female	77	≥65	Pfizer/Biontech	mrna	2021-03-16	2021-04-13	1.7	81	28.0277	None or mandatory school	non-smoker	Yes	no	no	no	no	no	yes	no	no	Negative		no/ unknown	no	negative	negative	no	I agree completely	I agree completely	Rather agree		I agree completely	Rather agree			Frequently	Always	Always	Always	No	Yes	systemic	general body pain	pain	pain and discomfort NEC	general system disorders NEC	general disorders and administration site conditions
477	9a	female	77	≥65	Pfizer/Biontech	mrna	2021-03-16	2021-04-13	1.7	81	28.0277	None or mandatory school	non-smoker	Yes	no	no	no	no	no	yes	no	no	Negative		no/ unknown	no	negative	negative	no	I agree completely	I agree completely	Rather agree		I agree completely	Rather agree			Frequently	Always	Always	Always	No	Yes	systemic	general body pain	pain	pain and discomfort NEC	general system disorders NEC	general disorders and administration site conditions
487	10a	male	75	≥65	Pfizer/Biontech	mrna	2021-03-16	2021-04-14	1.79	82.1	25.6234	Higher technical school or college	non-smoker	Yes	yes	yes	yes	no	no	no	no	yes			no/ unknown	yes	negative	positive	yes	Rather agree	Rather agree	Rather agree	73	I agree completely	I agree completely	high	Never/Impossible	Frequently	Always	Never/Impossible	Always	No	Yes	systemic	chest pain	chest pain	pain and discomfort NEC	general system disorders NEC	general disorders and administration site conditions
487	10a	male	75	≥65	Pfizer/Biontech	mrna	2021-03-16	2021-04-14	1.79	82.1	25.6234	Higher technical school or college	non-smoker	Yes	yes	yes	yes	no	no	no	no	yes			no/ unknown	yes	negative	positive	yes	Rather agree	Rather agree	Rather agree	73	I agree completely	I agree completely	high	Never/Impossible	Frequently	Always	Never/Impossible	Always	No	Yes	systemic	chest pain	chest pain	pain and discomfort NEC	general system disorders NEC	general disorders and administration site conditions
487	11a	male	75	≥65	Pfizer/Biontech	mrna	2021-03-16	2021-04-14	1.79	82.1	25.6234	Higher technical school or college	non-smoker	Yes	yes	yes	yes	no	no	no	no	yes			no/ unknown	yes	negative	positive	yes	Rather agree	Rather agree	Rather agree	73	I agree completely	I agree completely	high	Never/Impossible	Frequently	Always	Never/Impossible	Always	No	Yes	systemic	fatigue	asthenia	asthenic conditions	general system disorders NEC	general disorders and administration site conditions
487	12a	male	75	≥65	Pfizer/Biontech	mrna	2021-03-16	2021-04-14	1.79	82.1	25.6234	Higher technical school or college	non-smoker	Yes	yes	yes	yes	no	no	no	no	yes			no/ unknown	yes	negative	positive	yes	Rather agree	Rather agree	Rather agree	73	I agree completely	I agree completely	high	Never/Impossible	Frequently	Always	Never/Impossible	Always	No	Yes	systemic	listlessness	listlessness	asthenic conditions	general system disorders NEC	general disorders and administration site conditions
487	1a	male	75	≥65	Pfizer/Biontech	mrna	2021-03-16	2021-04-14	1.79	82.1	25.6234	Higher technical school or college	non-smoker	Yes	yes	yes	yes	no	no	no	no	yes			no/ unknown	yes	negative	positive	yes	Rather agree	Rather agree	Rather agree	73	I agree completely	I agree completely	high	Never/Impossible	Frequently	Always	Never/Impossible	Always	No	Yes	local	vaccination site pain	vaccination site pain	vaccination site reactions	administration site reactions	general disorders and administration site conditions
487	2a	male	75	≥65	Pfizer/Biontech	mrna	2021-03-16	2021-04-14	1.79	82.1	25.6234	Higher technical school or college	non-smoker	Yes	yes	yes	yes	no	no	no	no	yes			no/ unknown	yes	negative	positive	yes	Rather agree	Rather agree	Rather agree	73	I agree completely	I agree completely	high	Never/Impossible	Frequently	Always	Never/Impossible	Always	No	Yes	systemic	diarrhea	diarrhoea	diarrhoea (excl infective)	gastrointestinal motility and defaecation conditions	gastrointestinal disorders
487	3a	male	75	≥65	Pfizer/Biontech	mrna	2021-03-16	2021-04-14	1.79	82.1	25.6234	Higher technical school or college	non-smoker	Yes	yes	yes	yes	no	no	no	no	yes			no/ unknown	yes	negative	positive	yes	Rather agree	Rather agree	Rather agree	73	I agree completely	I agree completely	high	Never/Impossible	Frequently	Always	Never/Impossible	Always	No	Yes	local	vaccination site tenderness	vaccination site tenderness	vaccination site reactions	administration site reactions	general disorders and administration site conditions
487	4a	male	75	≥65	Pfizer/Biontech	mrna	2021-03-16	2021-04-14	1.79	82.1	25.6234	Higher technical school or college	non-smoker	Yes	yes	yes	yes	no	no	no	no	yes			no/ unknown	yes	negative	positive	yes	Rather agree	Rather agree	Rather agree	73	I agree completely	I agree completely	high	Never/Impossible	Frequently	Always	Never/Impossible	Always	No	Yes	systemic	diarrhea	diarrhoea	diarrhoea (excl infective)	gastrointestinal motility and defaecation conditions	gastrointestinal disorders
487	5a	male	75	≥65	Pfizer/Biontech	mrna	2021-03-16	2021-04-14	1.79	82.1	25.6234	Higher technical school or college	non-smoker	Yes	yes	yes	yes	no	no	no	no	yes			no/ unknown	yes	negative	positive	yes	Rather agree	Rather agree	Rather agree	73	I agree completely	I agree completely	high	Never/Impossible	Frequently	Always	Never/Impossible	Always	No	Yes	systemic	fatigue	asthenia	asthenic conditions	general system disorders NEC	general disorders and administration site conditions
487	6a	male	75	≥65	Pfizer/Biontech	mrna	2021-03-16	2021-04-14	1.79	82.1	25.6234	Higher technical school or college	non-smoker	Yes	yes	yes	yes	no	no	no	no	yes			no/ unknown	yes	negative	positive	yes	Rather agree	Rather agree	Rather agree	73	I agree completely	I agree completely	high	Never/Impossible	Frequently	Always	Never/Impossible	Always	No	Yes	local	vaccination site tenderness	vaccination site tenderness	vaccination site reactions	administration site reactions	general disorders and administration site conditions
487	7a	male	75	≥65	Pfizer/Biontech	mrna	2021-03-16	2021-04-14	1.79	82.1	25.6234	Higher technical school or college	non-smoker	Yes	yes	yes	yes	no	no	no	no	yes			no/ unknown	yes	negative	positive	yes	Rather agree	Rather agree	Rather agree	73	I agree completely	I agree completely	high	Never/Impossible	Frequently	Always	Never/Impossible	Always	No	Yes	systemic	chest pain	chest pain	pain and discomfort NEC	general system disorders NEC	general disorders and administration site conditions
487	8a	male	75	≥65	Pfizer/Biontech	mrna	2021-03-16	2021-04-14	1.79	82.1	25.6234	Higher technical school or college	non-smoker	Yes	yes	yes	yes	no	no	no	no	yes			no/ unknown	yes	negative	positive	yes	Rather agree	Rather agree	Rather agree	73	I agree completely	I agree completely	high	Never/Impossible	Frequently	Always	Never/Impossible	Always	No	Yes	systemic	painful feet	pain in extremity	musculoskeletal and connective tissue pain and discomfort	musculoskeletal and coective tissue disorders NEC	musculoskeletal and connective tissue disorders
487	8a	male	75	≥65	Pfizer/Biontech	mrna	2021-03-16	2021-04-14	1.79	82.1	25.6234	Higher technical school or college	non-smoker	Yes	yes	yes	yes	no	no	no	no	yes			no/ unknown	yes	negative	positive	yes	Rather agree	Rather agree	Rather agree	73	I agree completely	I agree completely	high	Never/Impossible	Frequently	Always	Never/Impossible	Always	No	Yes	systemic	painful feet	pain in extremity	musculoskeletal and connective tissue pain and discomfort	musculoskeletal and coective tissue disorders NEC	musculoskeletal and connective tissue disorders
487	9a	male	75	≥65	Pfizer/Biontech	mrna	2021-03-16	2021-04-14	1.79	82.1	25.6234	Higher technical school or college	non-smoker	Yes	yes	yes	yes	no	no	no	no	yes			no/ unknown	yes	negative	positive	yes	Rather agree	Rather agree	Rather agree	73	I agree completely	I agree completely	high	Never/Impossible	Frequently	Always	Never/Impossible	Always	No	Yes	systemic	painful feet	pain in extremity	musculoskeletal and connective tissue pain and discomfort	musculoskeletal and coective tissue disorders NEC	musculoskeletal and connective tissue disorders
487	9a	male	75	≥65	Pfizer/Biontech	mrna	2021-03-16	2021-04-14	1.79	82.1	25.6234	Higher technical school or college	non-smoker	Yes	yes	yes	yes	no	no	no	no	yes			no/ unknown	yes	negative	positive	yes	Rather agree	Rather agree	Rather agree	73	I agree completely	I agree completely	high	Never/Impossible	Frequently	Always	Never/Impossible	Always	No	Yes	systemic	painful feet	pain in extremity	musculoskeletal and connective tissue pain and discomfort	musculoskeletal and coective tissue disorders NEC	musculoskeletal and connective tissue disorders
250	1a	male	79	≥65	Pfizer/Biontech	mrna	2021-03-16	2021-04-13	1.7	100	34.6021	Vocational training or specialized baccalaureate	former smoker	Yes	no		yes	yes	no	no	no	no			no/ unknown	no	negative	negative	no	Rather agree	Rather agree	Rather agree	97	I agree completely	I agree completely	high		Always	Always	Always	Always	No	Yes	systemic	fever	pyrexia	febrile disorders	body temperature conditions	general disorders and administration site conditions
45	1a	female	81	≥65	Pfizer/Biontech	mrna	2021-03-16	2021-04-13	1.7	70	24.2215	Vocational training or specialized baccalaureate	daily	Yes	yes	no	no	no	no	no	no	yes			no/ unknown	no	negative	negative	no	Neutral	Neutral	Rather agree	31	Rather agree	Rather disagree	low	Never/Impossible	Frequently	Always	Always	Always	Yes, always	Yes	systemic	back pain	back pain	musculoskeletal and connective tissue pain and discomfort	musculoskeletal and coective tissue disorders NEC	musculoskeletal and connective tissue disorders
45	2a	female	81	≥65	Pfizer/Biontech	mrna	2021-03-16	2021-04-13	1.7	70	24.2215	Vocational training or specialized baccalaureate	daily	Yes	yes	no	no	no	no	no	no	yes			no/ unknown	no	negative	negative	no	Neutral	Neutral	Rather agree	31	Rather agree	Rather disagree	low	Never/Impossible	Frequently	Always	Always	Always	Yes, always	Yes	local	painful arm	pain in extremity	musculoskeletal and connective tissue pain and discomfort	musculoskeletal and coective tissue disorders NEC	musculoskeletal and connective tissue disorders
45	3a	female	81	≥65	Pfizer/Biontech	mrna	2021-03-16	2021-04-13	1.7	70	24.2215	Vocational training or specialized baccalaureate	daily	Yes	yes	no	no	no	no	no	no	yes			no/ unknown	no	negative	negative	no	Neutral	Neutral	Rather agree	31	Rather agree	Rather disagree	low	Never/Impossible	Frequently	Always	Always	Always	Yes, always	Yes	systemic	fatigue	asthenia	asthenic conditions	general system disorders NEC	general disorders and administration site conditions
45	4a	female	81	≥65	Pfizer/Biontech	mrna	2021-03-16	2021-04-13	1.7	70	24.2215	Vocational training or specialized baccalaureate	daily	Yes	yes	no	no	no	no	no	no	yes			no/ unknown	no	negative	negative	no	Neutral	Neutral	Rather agree	31	Rather agree	Rather disagree	low	Never/Impossible	Frequently	Always	Always	Always	Yes, always	Yes	systemic	forgetfulness	memory impairment	amnestic symptoms	dementia and amnestic conditions	psychiatric disorders
45	5a	female	81	≥65	Pfizer/Biontech	mrna	2021-03-16	2021-04-13	1.7	70	24.2215	Vocational training or specialized baccalaureate	daily	Yes	yes	no	no	no	no	no	no	yes			no/ unknown	no	negative	negative	no	Neutral	Neutral	Rather agree	31	Rather agree	Rather disagree	low	Never/Impossible	Frequently	Always	Always	Always	Yes, always	Yes	systemic	abdominal pain	abdominal pain	gastrointestinal and abdominal pains (excl oral and throat)	gastrointestinal signs and symptoms	gastrointestinal disorders
499	1a	female	76	≥65	Pfizer/Biontech	mrna	2021-03-17	2021-04-21	1.58	52	20.83	None or mandatory school	non-smoker	Yes	yes	no	yes	no	no	no	no	no			no/ unknown	no	negative	negative	no	I agree completely	Rather agree	Rather agree	97	Rather agree	Rather agree	high	Always	Always	Always	Always	Always	No	Yes	systemic	palpitations	palpitations	cardiac signs and symptoms NEC	cardiac disorders, signs and symptoms NEC	cardiac disorders
499	2a	female	76	≥65	Pfizer/Biontech	mrna	2021-03-17	2021-04-21	1.58	52	20.83	None or mandatory school	non-smoker	Yes	yes	no	yes	no	no	no	no	no			no/ unknown	no	negative	negative	no	I agree completely	Rather agree	Rather agree	97	Rather agree	Rather agree	high	Always	Always	Always	Always	Always	No	Yes	systemic	palpitations	palpitations	cardiac signs and symptoms NEC	cardiac disorders, signs and symptoms NEC	cardiac disorders
499	3a	female	76	≥65	Pfizer/Biontech	mrna	2021-03-17	2021-04-21	1.58	52	20.83	None or mandatory school	non-smoker	Yes	yes	no	yes	no	no	no	no	no			no/ unknown	no	negative	negative	no	I agree completely	Rather agree	Rather agree	97	Rather agree	Rather agree	high	Always	Always	Always	Always	Always	No	Yes	systemic	cold sores lip	oral herpes	herpes viral infections	viral infectous disorders	infections and infestations
499	3a	female	76	≥65	Pfizer/Biontech	mrna	2021-03-17	2021-04-21	1.58	52	20.83	None or mandatory school	non-smoker	Yes	yes	no	yes	no	no	no	no	no			no/ unknown	no	negative	negative	no	I agree completely	Rather agree	Rather agree	97	Rather agree	Rather agree	high	Always	Always	Always	Always	Always	No	Yes	systemic	cold sores lip	oral herpes	herpes viral infections	viral infectous disorders	infections and infestations
499	4a	female	76	≥65	Pfizer/Biontech	mrna	2021-03-17	2021-04-21	1.58	52	20.83	None or mandatory school	non-smoker	Yes	yes	no	yes	no	no	no	no	no			no/ unknown	no	negative	negative	no	I agree completely	Rather agree	Rather agree	97	Rather agree	Rather agree	high	Always	Always	Always	Always	Always	No	Yes	systemic	stomach burning sensation	dyspepsia	dyspeptic signs and symptoms	gastrointestinal signs and symptoms	gastrointestinal disorders
499	5a	female	76	≥65	Pfizer/Biontech	mrna	2021-03-17	2021-04-21	1.58	52	20.83	None or mandatory school	non-smoker	Yes	yes	no	yes	no	no	no	no	no			no/ unknown	no	negative	negative	no	I agree completely	Rather agree	Rather agree	97	Rather agree	Rather agree	high	Always	Always	Always	Always	Always	No	Yes	systemic	general body pain	pain	pain and discomfort NEC	general system disorders NEC	general disorders and administration site conditions
499	5b	female	76	≥65	Pfizer/Biontech	mrna	2021-03-17	2021-04-21	1.58	52	20.83	None or mandatory school	non-smoker	Yes	yes	no	yes	no	no	no	no	no			no/ unknown	no	negative	negative	no	I agree completely	Rather agree	Rather agree	97	Rather agree	Rather agree	high	Always	Always	Always	Always	Always	No	Yes	systemic	headache	headache	headaches NEC	headaches	nervous system disorders
499	5c	female	76	≥65	Pfizer/Biontech	mrna	2021-03-17	2021-04-21	1.58	52	20.83	None or mandatory school	non-smoker	Yes	yes	no	yes	no	no	no	no	no			no/ unknown	no	negative	negative	no	I agree completely	Rather agree	Rather agree	97	Rather agree	Rather agree	high	Always	Always	Always	Always	Always	No	Yes	systemic	fatigue	asthenia	asthenic conditions	general system disorders NEC	general disorders and administration site conditions
499	6a	female	76	≥65	Pfizer/Biontech	mrna	2021-03-17	2021-04-21	1.58	52	20.83	None or mandatory school	non-smoker	Yes	yes	no	yes	no	no	no	no	no			no/ unknown	no	negative	negative	no	I agree completely	Rather agree	Rather agree	97	Rather agree	Rather agree	high	Always	Always	Always	Always	Always	No	Yes	systemic	tingling sensation	paraesthesia	paraesthesia and dysaesthesia	neurological disorders NEC	nervous system disorders
529	1a	male	75	≥65	Pfizer/Biontech	mrna	2021-03-17	2021-04-14	1.83	111	33.1452	Higher technical school or college	non-smoker	Yes	yes	yes	no	no	no	no	no	no			no/ unknown	no	negative	negative	no	I agree completely	Rather agree	I agree completely	90	I agree completely	Rather agree	high	Never/Impossible	Always	Always	Always	Always	No	Yes	local	painful arm	pain in extremity	musculoskeletal and connective tissue pain and discomfort	musculoskeletal and coective tissue disorders NEC	musculoskeletal and connective tissue disorders
529	2a	male	75	≥65	Pfizer/Biontech	mrna	2021-03-17	2021-04-14	1.83	111	33.1452	Higher technical school or college	non-smoker	Yes	yes	yes	no	no	no	no	no	no			no/ unknown	no	negative	negative	no	I agree completely	Rather agree	I agree completely	90	I agree completely	Rather agree	high	Never/Impossible	Always	Always	Always	Always	No	Yes	local	vaccination site tenderness	vaccination site tenderness	vaccination site reactions	administration site reactions	general disorders and administration site conditions
529	3a	male	75	≥65	Pfizer/Biontech	mrna	2021-03-17	2021-04-14	1.83	111	33.1452	Higher technical school or college	non-smoker	Yes	yes	yes	no	no	no	no	no	no			no/ unknown	no	negative	negative	no	I agree completely	Rather agree	I agree completely	90	I agree completely	Rather agree	high	Never/Impossible	Always	Always	Always	Always	No	Yes	systemic	muscle soreness	myalgia	muscle pains	muscle disorders	musculoskeletal and connective tissue disorders
529	4a	male	75	≥65	Pfizer/Biontech	mrna	2021-03-17	2021-04-14	1.83	111	33.1452	Higher technical school or college	non-smoker	Yes	yes	yes	no	no	no	no	no	no			no/ unknown	no	negative	negative	no	I agree completely	Rather agree	I agree completely	90	I agree completely	Rather agree	high	Never/Impossible	Always	Always	Always	Always	No	Yes	local	vaccination site pain	vaccination site pain	vaccination site reactions	administration site reactions	general disorders and administration site conditions
17	10a	male	79	≥65	Pfizer/Biontech	mrna	2021-03-18	2021-04-15	1.69	77	26.9598	Vocational training or specialized baccalaureate	former smoker	Yes	yes	no	yes	no	no	yes	no	no			no/ unknown	no	negative	negative	no	Neutral	I agree completely	Rather agree		I agree completely	Rather agree		Never/Impossible	Always	Frequently	Always	Always	No	Yes	systemic	general body pain	pain	pain and discomfort NEC	general system disorders NEC	general disorders and administration site conditions
17	11a	male	79	≥65	Pfizer/Biontech	mrna	2021-03-18	2021-04-15	1.69	77	26.9598	Vocational training or specialized baccalaureate	former smoker	Yes	yes	no	yes	no	no	yes	no	no			no/ unknown	no	negative	negative	no	Neutral	I agree completely	Rather agree		I agree completely	Rather agree		Never/Impossible	Always	Frequently	Always	Always	No	Yes	local	painful arm	pain in extremity	musculoskeletal and connective tissue pain and discomfort	musculoskeletal and coective tissue disorders NEC	musculoskeletal and connective tissue disorders
17	11b	male	79	≥65	Pfizer/Biontech	mrna	2021-03-18	2021-04-15	1.69	77	26.9598	Vocational training or specialized baccalaureate	former smoker	Yes	yes	no	yes	no	no	yes	no	no			no/ unknown	no	negative	negative	no	Neutral	I agree completely	Rather agree		I agree completely	Rather agree		Never/Impossible	Always	Frequently	Always	Always	No	Yes	systemic	shoulder pain	arthralgia	joint related signs and symptoms	joint disorders	musculoskeletal and connective tissue disorders
17	1a	male	79	≥65	Pfizer/Biontech	mrna	2021-03-18	2021-04-15	1.69	77	26.9598	Vocational training or specialized baccalaureate	former smoker	Yes	yes	no	yes	no	no	yes	no	no			no/ unknown	no	negative	negative	no	Neutral	I agree completely	Rather agree		I agree completely	Rather agree		Never/Impossible	Always	Frequently	Always	Always	No	Yes	local	vaccination site swelling	vaccination site swelling	vaccination site reactions	administration site reactions	general disorders and administration site conditions
17	2a	male	79	≥65	Pfizer/Biontech	mrna	2021-03-18	2021-04-15	1.69	77	26.9598	Vocational training or specialized baccalaureate	former smoker	Yes	yes	no	yes	no	no	yes	no	no			no/ unknown	no	negative	negative	no	Neutral	I agree completely	Rather agree		I agree completely	Rather agree		Never/Impossible	Always	Frequently	Always	Always	No	Yes	systemic	heavy feeling in arms and legs	limb discomfort	musculoskeletal and connective tissue pain and discomfort	musculoskeletal and coective tissue disorders NEC	musculoskeletal and connective tissue disorders
17	3a	male	79	≥65	Pfizer/Biontech	mrna	2021-03-18	2021-04-15	1.69	77	26.9598	Vocational training or specialized baccalaureate	former smoker	Yes	yes	no	yes	no	no	yes	no	no			no/ unknown	no	negative	negative	no	Neutral	I agree completely	Rather agree		I agree completely	Rather agree		Never/Impossible	Always	Frequently	Always	Always	No	Yes	systemic	headache	headache	headaches NEC	headaches	nervous system disorders
17	4a	male	79	≥65	Pfizer/Biontech	mrna	2021-03-18	2021-04-15	1.69	77	26.9598	Vocational training or specialized baccalaureate	former smoker	Yes	yes	no	yes	no	no	yes	no	no			no/ unknown	no	negative	negative	no	Neutral	I agree completely	Rather agree		I agree completely	Rather agree		Never/Impossible	Always	Frequently	Always	Always	No	Yes	local	painful arm	pain in extremity	musculoskeletal and connective tissue pain and discomfort	musculoskeletal and coective tissue disorders NEC	musculoskeletal and connective tissue disorders
17	5a	male	79	≥65	Pfizer/Biontech	mrna	2021-03-18	2021-04-15	1.69	77	26.9598	Vocational training or specialized baccalaureate	former smoker	Yes	yes	no	yes	no	no	yes	no	no			no/ unknown	no	negative	negative	no	Neutral	I agree completely	Rather agree		I agree completely	Rather agree		Never/Impossible	Always	Frequently	Always	Always	No	Yes	systemic	dry mouth	dry mouth	oral dryness and saliva altered	saliva gland conditions	gastrointestinal disorders
17	6a	male	79	≥65	Pfizer/Biontech	mrna	2021-03-18	2021-04-15	1.69	77	26.9598	Vocational training or specialized baccalaureate	former smoker	Yes	yes	no	yes	no	no	yes	no	no			no/ unknown	no	negative	negative	no	Neutral	I agree completely	Rather agree		I agree completely	Rather agree		Never/Impossible	Always	Frequently	Always	Always	No	Yes	systemic	fatigue	asthenia	asthenic conditions	general system disorders NEC	general disorders and administration site conditions
17	7a	male	79	≥65	Pfizer/Biontech	mrna	2021-03-18	2021-04-15	1.69	77	26.9598	Vocational training or specialized baccalaureate	former smoker	Yes	yes	no	yes	no	no	yes	no	no			no/ unknown	no	negative	negative	no	Neutral	I agree completely	Rather agree		I agree completely	Rather agree		Never/Impossible	Always	Frequently	Always	Always	No	Yes	systemic	pain foot	pain in extremity	musculoskeletal and connective tissue pain and discomfort	musculoskeletal and coective tissue disorders NEC	musculoskeletal and connective tissue disorders
17	8a	male	79	≥65	Pfizer/Biontech	mrna	2021-03-18	2021-04-15	1.69	77	26.9598	Vocational training or specialized baccalaureate	former smoker	Yes	yes	no	yes	no	no	yes	no	no			no/ unknown	no	negative	negative	no	Neutral	I agree completely	Rather agree		I agree completely	Rather agree		Never/Impossible	Always	Frequently	Always	Always	No	Yes	systemic	headache	headache	headaches NEC	headaches	nervous system disorders
413	1a	male	75	≥65	Pfizer/Biontech	mrna	2021-03-18	2021-04-15	1.82	101	30.4915	Vocational training or specialized baccalaureate	former smoker	Yes	yes	no	yes	no	no	no	no	no			no/ unknown	no	negative	negative	no	Rather agree	I agree completely	I agree completely	48	I agree completely	Rather agree	low	Always	Always	Always	Always	Always	No	Yes	local	vaccination site pain	vaccination site pain	vaccination site reactions	administration site reactions	general disorders and administration site conditions
413	2a	male	75	≥65	Pfizer/Biontech	mrna	2021-03-18	2021-04-15	1.82	101	30.4915	Vocational training or specialized baccalaureate	former smoker	Yes	yes	no	yes	no	no	no	no	no			no/ unknown	no	negative	negative	no	Rather agree	I agree completely	I agree completely	48	I agree completely	Rather agree	low	Always	Always	Always	Always	Always	No	Yes	systemic	heavy feeling in arms and legs	limb discomfort	musculoskeletal and connective tissue pain and discomfort	musculoskeletal and coective tissue disorders NEC	musculoskeletal and connective tissue disorders
413	3a	male	75	≥65	Pfizer/Biontech	mrna	2021-03-18	2021-04-15	1.82	101	30.4915	Vocational training or specialized baccalaureate	former smoker	Yes	yes	no	yes	no	no	no	no	no			no/ unknown	no	negative	negative	no	Rather agree	I agree completely	I agree completely	48	I agree completely	Rather agree	low	Always	Always	Always	Always	Always	No	Yes	systemic	bad breath	breath odour	gastrointestinal signs and symptoms NEC	gastrointestinal signs and symptoms	gastrointestinal disorders
413	4a	male	75	≥65	Pfizer/Biontech	mrna	2021-03-18	2021-04-15	1.82	101	30.4915	Vocational training or specialized baccalaureate	former smoker	Yes	yes	no	yes	no	no	no	no	no			no/ unknown	no	negative	negative	no	Rather agree	I agree completely	I agree completely	48	I agree completely	Rather agree	low	Always	Always	Always	Always	Always	No	Yes	systemic	feeling unwell	malaise	asthenic conditions	general system disorders NEC	general disorders and administration site conditions
413	4b	male	75	≥65	Pfizer/Biontech	mrna	2021-03-18	2021-04-15	1.82	101	30.4915	Vocational training or specialized baccalaureate	former smoker	Yes	yes	no	yes	no	no	no	no	no			no/ unknown	no	negative	negative	no	Rather agree	I agree completely	I agree completely	48	I agree completely	Rather agree	low	Always	Always	Always	Always	Always	No	Yes	systemic	feeling irritated	irritability	feelings and sensations NEC	general system disorders NEC	general disorders and administration site conditions
556	1a	female	76	≥65	Pfizer/Biontech	mrna	2021-03-24	2021-04-21	1.7	56	19.3772	Vocational training or specialized baccalaureate	former smoker	Yes	no	no	no	no	no	yes	yes	no			no/ unknown	no	negative	negative	no	Rather agree	Rather agree	Neutral	100	I agree completely	Rather agree	high	Never/Impossible	Always	Always	Always	Always	No	Yes	local	painful arm	pain in extremity	musculoskeletal and connective tissue pain and discomfort	musculoskeletal and coective tissue disorders NEC	musculoskeletal and connective tissue disorders
556	2a	female	76	≥65	Pfizer/Biontech	mrna	2021-03-24	2021-04-21	1.7	56	19.3772	Vocational training or specialized baccalaureate	former smoker	Yes	no	no	no	no	no	yes	yes	no			no/ unknown	no	negative	negative	no	Rather agree	Rather agree	Neutral	100	I agree completely	Rather agree	high	Never/Impossible	Always	Always	Always	Always	No	Yes	local	painful arm	pain in extremity	musculoskeletal and connective tissue pain and discomfort	musculoskeletal and coective tissue disorders NEC	musculoskeletal and connective tissue disorders
556	3a	female	76	≥65	Pfizer/Biontech	mrna	2021-03-24	2021-04-21	1.7	56	19.3772	Vocational training or specialized baccalaureate	former smoker	Yes	no	no	no	no	no	yes	yes	no			no/ unknown	no	negative	negative	no	Rather agree	Rather agree	Neutral	100	I agree completely	Rather agree	high	Never/Impossible	Always	Always	Always	Always	No	Yes	systemic	headache	headache	headaches NEC	headaches	nervous system disorders
556	4a	female	76	≥65	Pfizer/Biontech	mrna	2021-03-24	2021-04-21	1.7	56	19.3772	Vocational training or specialized baccalaureate	former smoker	Yes	no	no	no	no	no	yes	yes	no			no/ unknown	no	negative	negative	no	Rather agree	Rather agree	Neutral	100	I agree completely	Rather agree	high	Never/Impossible	Always	Always	Always	Always	No	Yes	systemic	fatigue	asthenia	asthenic conditions	general system disorders NEC	general disorders and administration site conditions
5	1a	male	84	≥65	Pfizer/Biontech	mrna	2021-03-25	2021-04-22	1.77	78	24.8971	Vocational training or specialized baccalaureate	non-smoker	Yes	no	no	unknown	no	no	yes	unknown	no			no/ unknown	no	negative	negative	no	Rather agree	Rather agree	Rather agree	90	I agree completely	I agree completely	high	Sometimes	Always	Frequently	Always	Always	Yes, always	Yes	local	painful arm	pain in extremity	musculoskeletal and connective tissue pain and discomfort	musculoskeletal and coective tissue disorders NEC	musculoskeletal and connective tissue disorders
5	3a	male	84	≥65	Pfizer/Biontech	mrna	2021-03-25	2021-04-22	1.77	78	24.8971	Vocational training or specialized baccalaureate	non-smoker	Yes	no	no	unknown	no	no	yes	unknown	no			no/ unknown	no	negative	negative	no	Rather agree	Rather agree	Rather agree	90	I agree completely	I agree completely	high	Sometimes	Always	Frequently	Always	Always	Yes, always	Yes	systemic	Consciousness loss of	loss of consciousness	disturbances in consciousness NEC	neurological disorders NEC	nervous system disorders
5	3a	male	84	≥65	Pfizer/Biontech	mrna	2021-03-25	2021-04-22	1.77	78	24.8971	Vocational training or specialized baccalaureate	non-smoker	Yes	no	no	unknown	no	no	yes	unknown	no			no/ unknown	no	negative	negative	no	Rather agree	Rather agree	Rather agree	90	I agree completely	I agree completely	high	Sometimes	Always	Frequently	Always	Always	Yes, always	Yes	systemic	Consciousness loss of	loss of consciousness	disturbances in consciousness NEC	neurological disorders NEC	nervous system disorders
335	1a	male	83	≥65	Pfizer/Biontech	mrna	2021-03-24	2021-04-21	1.74	83	27.4145	Vocational training or specialized baccalaureate	non-smoker	Yes	no	no	yes	no	no	no	no	no			no/ unknown	no	negative	negative	no	Rather agree	Rather agree	Rather agree	50	I agree completely	Rather agree	high	Always	Always	Always	Always	Always	No	Yes	local	vaccination site pain	vaccination site pain	vaccination site reactions	administration site reactions	general disorders and administration site conditions
161	1a	female	82	≥65	Pfizer/Biontech	mrna	2021-03-24	2021-04-21	1.6	50	19.5312	Vocational training or specialized baccalaureate	non-smoker	Yes	yes	no	no	no	no	no	no	no			no/ unknown	no	negative	negative	no	I agree completely	I agree completely	I agree completely	94	I agree completely	I agree completely	high	Never/Impossible	Always	Frequently	Always	Always	Yes, always	Yes	systemic	headache	headache	headaches NEC	headaches	nervous system disorders
161	2a	female	82	≥65	Pfizer/Biontech	mrna	2021-03-24	2021-04-21	1.6	50	19.5312	Vocational training or specialized baccalaureate	non-smoker	Yes	yes	no	no	no	no	no	no	no			no/ unknown	no	negative	negative	no	I agree completely	I agree completely	I agree completely	94	I agree completely	I agree completely	high	Never/Impossible	Always	Frequently	Always	Always	Yes, always	Yes	systemic	fatigue	asthenia	asthenic conditions	general system disorders NEC	general disorders and administration site conditions
353	1a	female	76	≥65	Pfizer/Biontech	mrna	2021-03-25	2021-04-23	1.57	56	22.719	None or mandatory school	non-smoker	No	no	no	no	no	no	no	no	no			no/ unknown	no	negative	negative	no	Neutral	I agree completely	I agree completely	98	I agree completely	I agree completely	high	Never/Impossible	Always	Always	Always	Always	Yes, always	Yes	systemic	dizziness	dizziness	circulatory collapse and shock	decreased and nonspecific blood pressure disorders and shock	vascular disorders
353	2a	female	76	≥65	Pfizer/Biontech	mrna	2021-03-25	2021-04-23	1.57	56	22.719	None or mandatory school	non-smoker	No	no	no	no	no	no	no	no	no			no/ unknown	no	negative	negative	no	Neutral	I agree completely	I agree completely	98	I agree completely	I agree completely	high	Never/Impossible	Always	Always	Always	Always	Yes, always	Yes	systemic	fatigue	asthenia	asthenic conditions	general system disorders NEC	general disorders and administration site conditions
353	3a	female	76	≥65	Pfizer/Biontech	mrna	2021-03-25	2021-04-23	1.57	56	22.719	None or mandatory school	non-smoker	No	no	no	no	no	no	no	no	no			no/ unknown	no	negative	negative	no	Neutral	I agree completely	I agree completely	98	I agree completely	I agree completely	high	Never/Impossible	Always	Always	Always	Always	Yes, always	Yes	local	vaccination site tenderness	vaccination site tenderness	vaccination site reactions	administration site reactions	general disorders and administration site conditions
244	1a	male	77	≥65	Pfizer/Biontech	mrna	2021-03-25	2021-04-21	1.79	80	24.968	Higher technical school or college	former smoker	No	no	no	no	no	no	no	no	no			no/ unknown	no	negative	negative	no	I agree completely	Rather disagree	Rather agree	98	I agree completely	Neutral	high	Never/Impossible	Always	Always	Always	Always	Yes, always	Yes	systemic	fatigue	asthenia	asthenic conditions	general system disorders NEC	general disorders and administration site conditions
44	1a	male	92	≥65	Pfizer/Biontech	mrna	2021-03-26	2021-04-26	1.68	54	19.1327	Vocational training or specialized baccalaureate	former smoker	Yes	yes	no	no	no	yes	no	no	no			no/ unknown	no	negative	negative	no	Neutral	Rather agree	I agree completely	100	I agree completely	Neutral	high		Always	Frequently	Always	Always	No	Yes	local	vaccination site pain	vaccination site pain	vaccination site reactions	administration site reactions	general disorders and administration site conditions
44	2a	male	92	≥65	Pfizer/Biontech	mrna	2021-03-26	2021-04-26	1.68	54	19.1327	Vocational training or specialized baccalaureate	former smoker	Yes	yes	no	no	no	yes	no	no	no			no/ unknown	no	negative	negative	no	Neutral	Rather agree	I agree completely	100	I agree completely	Neutral	high		Always	Frequently	Always	Always	No	Yes	systemic	sleep restless	poor quality sleep	dyssomnias	sleep disorders and disturbances	psychiatric disorders
44	3a	male	92	≥65	Pfizer/Biontech	mrna	2021-03-26	2021-04-26	1.68	54	19.1327	Vocational training or specialized baccalaureate	former smoker	Yes	yes	no	no	no	yes	no	no	no			no/ unknown	no	negative	negative	no	Neutral	Rather agree	I agree completely	100	I agree completely	Neutral	high		Always	Frequently	Always	Always	No	Yes	systemic	fatigue	asthenia	asthenic conditions	general system disorders NEC	general disorders and administration site conditions
44	4a	male	92	≥65	Pfizer/Biontech	mrna	2021-03-26	2021-04-26	1.68	54	19.1327	Vocational training or specialized baccalaureate	former smoker	Yes	yes	no	no	no	yes	no	no	no			no/ unknown	no	negative	negative	no	Neutral	Rather agree	I agree completely	100	I agree completely	Neutral	high		Always	Frequently	Always	Always	No	Yes	systemic	weakness	asthenia	asthenic conditions	general system disorders NEC	general disorders and administration site conditions
44	5a	male	92	≥65	Pfizer/Biontech	mrna	2021-03-26	2021-04-26	1.68	54	19.1327	Vocational training or specialized baccalaureate	former smoker	Yes	yes	no	no	no	yes	no	no	no			no/ unknown	no	negative	negative	no	Neutral	Rather agree	I agree completely	100	I agree completely	Neutral	high		Always	Frequently	Always	Always	No	Yes	systemic	leg cramps	muscle spasms	muscle related signs and symptoms NEC	muscle disorders	musculoskeletal and connective tissue disorders
44	6a	male	92	≥65	Pfizer/Biontech	mrna	2021-03-26	2021-04-26	1.68	54	19.1327	Vocational training or specialized baccalaureate	former smoker	Yes	yes	no	no	no	yes	no	no	no			no/ unknown	no	negative	negative	no	Neutral	Rather agree	I agree completely	100	I agree completely	Neutral	high		Always	Frequently	Always	Always	No	Yes	systemic	diarrhea	diarrhoea	diarrhoea (excl infective)	gastrointestinal motility and defaecation conditions	gastrointestinal disorders
44	7a	male	92	≥65	Pfizer/Biontech	mrna	2021-03-26	2021-04-26	1.68	54	19.1327	Vocational training or specialized baccalaureate	former smoker	Yes	yes	no	no	no	yes	no	no	no			no/ unknown	no	negative	negative	no	Neutral	Rather agree	I agree completely	100	I agree completely	Neutral	high		Always	Frequently	Always	Always	No	Yes	systemic	nausea	nausea	nausea and vomiting symptoms	gastrointestinal signs and symptoms	gastrointestinal disorders
44	8a	male	92	≥65	Pfizer/Biontech	mrna	2021-03-26	2021-04-26	1.68	54	19.1327	Vocational training or specialized baccalaureate	former smoker	Yes	yes	no	no	no	yes	no	no	no			no/ unknown	no	negative	negative	no	Neutral	Rather agree	I agree completely	100	I agree completely	Neutral	high		Always	Frequently	Always	Always	No	Yes	systemic	fatigue	asthenia	asthenic conditions	general system disorders NEC	general disorders and administration site conditions
284	1a	female	85	≥65	Pfizer/Biontech	mrna	2021-03-30	2021-04-30	1.58	75	30.0433	Vocational training or specialized baccalaureate	non-smoker	Yes	yes	no	yes	yes	no	no		no			no/ unknown	yes	positive	negative	yes	Rather agree	Rather agree	Rather agree	44	Neutral	Neutral	low	Always	Always	Frequently	Always	Frequently	Yes, always	Yes	local	vaccination site pain	vaccination site pain	vaccination site reactions	administration site reactions	general disorders and administration site conditions
284	2a	female	85	≥65	Pfizer/Biontech	mrna	2021-03-30	2021-04-30	1.58	75	30.0433	Vocational training or specialized baccalaureate	non-smoker	Yes	yes	no	yes	yes	no	no		no			no/ unknown	yes	positive	negative	yes	Rather agree	Rather agree	Rather agree	44	Neutral	Neutral	low	Always	Always	Frequently	Always	Frequently	Yes, always	Yes	systemic	flank pain	flank pain	musculoskeletal and connective tissue pain and discomfort	musculoskeletal and coective tissue disorders NEC	musculoskeletal and connective tissue disorders
284	3a	female	85	≥65	Pfizer/Biontech	mrna	2021-03-30	2021-04-30	1.58	75	30.0433	Vocational training or specialized baccalaureate	non-smoker	Yes	yes	no	yes	yes	no	no		no			no/ unknown	yes	positive	negative	yes	Rather agree	Rather agree	Rather agree	44	Neutral	Neutral	low	Always	Always	Frequently	Always	Frequently	Yes, always	Yes	local	vaccination site pain	vaccination site pain	vaccination site reactions	administration site reactions	general disorders and administration site conditions
284	4a	female	85	≥65	Pfizer/Biontech	mrna	2021-03-30	2021-04-30	1.58	75	30.0433	Vocational training or specialized baccalaureate	non-smoker	Yes	yes	no	yes	yes	no	no		no			no/ unknown	yes	positive	negative	yes	Rather agree	Rather agree	Rather agree	44	Neutral	Neutral	low	Always	Always	Frequently	Always	Frequently	Yes, always	Yes	systemic	vertigo	vertigo	vertigos NEC	neurological disorders NEC	nervous system disorders
284	5a	female	85	≥65	Pfizer/Biontech	mrna	2021-03-30	2021-04-30	1.58	75	30.0433	Vocational training or specialized baccalaureate	non-smoker	Yes	yes	no	yes	yes	no	no		no			no/ unknown	yes	positive	negative	yes	Rather agree	Rather agree	Rather agree	44	Neutral	Neutral	low	Always	Always	Frequently	Always	Frequently	Yes, always	Yes	systemic	abdominal cramps	abdominal pain	gastrointestinal and abdominal pains (excl oral and throat)	gastrointestinal signs and symptoms	gastrointestinal disorders
284	6a	female	85	≥65	Pfizer/Biontech	mrna	2021-03-30	2021-04-30	1.58	75	30.0433	Vocational training or specialized baccalaureate	non-smoker	Yes	yes	no	yes	yes	no	no		no			no/ unknown	yes	positive	negative	yes	Rather agree	Rather agree	Rather agree	44	Neutral	Neutral	low	Always	Always	Frequently	Always	Frequently	Yes, always	Yes	systemic	diarrhea	diarrhoea	diarrhoea (excl infective)	gastrointestinal motility and defaecation conditions	gastrointestinal disorders
284	7a	female	85	≥65	Pfizer/Biontech	mrna	2021-03-30	2021-04-30	1.58	75	30.0433	Vocational training or specialized baccalaureate	non-smoker	Yes	yes	no	yes	yes	no	no		no			no/ unknown	yes	positive	negative	yes	Rather agree	Rather agree	Rather agree	44	Neutral	Neutral	low	Always	Always	Frequently	Always	Frequently	Yes, always	Yes	systemic	fatigue	asthenia	asthenic conditions	general system disorders NEC	general disorders and administration site conditions
284	8a	female	85	≥65	Pfizer/Biontech	mrna	2021-03-30	2021-04-30	1.58	75	30.0433	Vocational training or specialized baccalaureate	non-smoker	Yes	yes	no	yes	yes	no	no		no			no/ unknown	yes	positive	negative	yes	Rather agree	Rather agree	Rather agree	44	Neutral	Neutral	low	Always	Always	Frequently	Always	Frequently	Yes, always	Yes	systemic	low blood pressure	hypotension	vascular hypotensive disorders	decreased and nonspecific blood pressure disorders and shock	vascular disorders
284	8b	female	85	≥65	Pfizer/Biontech	mrna	2021-03-30	2021-04-30	1.58	75	30.0433	Vocational training or specialized baccalaureate	non-smoker	Yes	yes	no	yes	yes	no	no		no			no/ unknown	yes	positive	negative	yes	Rather agree	Rather agree	Rather agree	44	Neutral	Neutral	low	Always	Always	Frequently	Always	Frequently	Yes, always	Yes	systemic	nausea	nausea	nausea and vomiting symptoms	gastrointestinal signs and symptoms	gastrointestinal disorders
284	8c	female	85	≥65	Pfizer/Biontech	mrna	2021-03-30	2021-04-30	1.58	75	30.0433	Vocational training or specialized baccalaureate	non-smoker	Yes	yes	no	yes	yes	no	no		no			no/ unknown	yes	positive	negative	yes	Rather agree	Rather agree	Rather agree	44	Neutral	Neutral	low	Always	Always	Frequently	Always	Frequently	Yes, always	Yes	systemic	vertigo	vertigo	vertigos NEC	neurological disorders NEC	nervous system disorders
284	9a	female	85	≥65	Pfizer/Biontech	mrna	2021-03-30	2021-04-30	1.58	75	30.0433	Vocational training or specialized baccalaureate	non-smoker	Yes	yes	no	yes	yes	no	no		no			no/ unknown	yes	positive	negative	yes	Rather agree	Rather agree	Rather agree	44	Neutral	Neutral	low	Always	Always	Frequently	Always	Frequently	Yes, always	Yes	local	painful arm	pain in extremity	musculoskeletal and connective tissue pain and discomfort	musculoskeletal and coective tissue disorders NEC	musculoskeletal and connective tissue disorders
539	1a	male	75	≥65	Pfizer/Biontech	mrna	2021-03-25	2021-04-22	1.83	70	20.9024	University	non-smoker	No	no	no	no	no	no	no	no	no			no/ unknown	no	negative	negative	no	I agree completely	I agree completely	I agree completely	98	I agree completely	I agree completely	high	Always	Frequently	Frequently	Always	Frequently	Yes, always	Yes	systemic	fatigue	asthenia	asthenic conditions	general system disorders NEC	general disorders and administration site conditions
131	1a	female	81	≥65	Pfizer/Biontech	mrna	2021-03-26	2021-04-23	1.67	77	27.6095	Vocational training or specialized baccalaureate	daily	No	no	no	no	no	no	no	no	no			no/ unknown	no	negative	negative	no	Rather agree	Rather agree	Rather agree	50	Rather agree	Neutral	high	Never/Impossible	Always	Frequently	Always	Always	No	Yes	systemic	fever	pyrexia	febrile disorders	body temperature conditions	general disorders and administration site conditions
131	2a	female	81	≥65	Pfizer/Biontech	mrna	2021-03-26	2021-04-23	1.67	77	27.6095	Vocational training or specialized baccalaureate	daily	No	no	no	no	no	no	no	no	no			no/ unknown	no	negative	negative	no	Rather agree	Rather agree	Rather agree	50	Rather agree	Neutral	high	Never/Impossible	Always	Frequently	Always	Always	No	Yes	systemic	knee pain	arthralgia	joint related signs and symptoms	joint disorders	musculoskeletal and connective tissue disorders
131	3a	female	81	≥65	Pfizer/Biontech	mrna	2021-03-26	2021-04-23	1.67	77	27.6095	Vocational training or specialized baccalaureate	daily	No	no	no	no	no	no	no	no	no			no/ unknown	no	negative	negative	no	Rather agree	Rather agree	Rather agree	50	Rather agree	Neutral	high	Never/Impossible	Always	Frequently	Always	Always	No	Yes	systemic	diarrhea	diarrhoea	diarrhoea (excl infective)	gastrointestinal motility and defaecation conditions	gastrointestinal disorders
131	4a	female	81	≥65	Pfizer/Biontech	mrna	2021-03-26	2021-04-23	1.67	77	27.6095	Vocational training or specialized baccalaureate	daily	No	no	no	no	no	no	no	no	no			no/ unknown	no	negative	negative	no	Rather agree	Rather agree	Rather agree	50	Rather agree	Neutral	high	Never/Impossible	Always	Frequently	Always	Always	No	Yes	systemic	fatigue	asthenia	asthenic conditions	general system disorders NEC	general disorders and administration site conditions
131	5a	female	81	≥65	Pfizer/Biontech	mrna	2021-03-26	2021-04-23	1.67	77	27.6095	Vocational training or specialized baccalaureate	daily	No	no	no	no	no	no	no	no	no			no/ unknown	no	negative	negative	no	Rather agree	Rather agree	Rather agree	50	Rather agree	Neutral	high	Never/Impossible	Always	Frequently	Always	Always	No	Yes	systemic	diarrhea	diarrhoea	diarrhoea (excl infective)	gastrointestinal motility and defaecation conditions	gastrointestinal disorders
282	1a	female	87	≥65	Pfizer/Biontech	mrna	2021-03-26	2021-04-26	1.5	50	22.2222	Vocational training or specialized baccalaureate	non-smoker		unknown		no	no	no	no	no	no			no/ unknown	no	negative	negative	no	Neutral	Rather agree	Rather agree	100	I agree completely	Rather agree	high	Never/Impossible	Always	Always	Always	Frequently	No	Yes	systemic	swelling	swelling	general signs and symptoms NEC	general system disorders NEC	general disorders and administration site conditions
282	2a	female	87	≥65	Pfizer/Biontech	mrna	2021-03-26	2021-04-26	1.5	50	22.2222	Vocational training or specialized baccalaureate	non-smoker		unknown		no	no	no	no	no	no			no/ unknown	no	negative	negative	no	Neutral	Rather agree	Rather agree	100	I agree completely	Rather agree	high	Never/Impossible	Always	Always	Always	Frequently	No	Yes	local	vaccination site pain	vaccination site pain	vaccination site reactions	administration site reactions	general disorders and administration site conditions
282	3a	female	87	≥65	Pfizer/Biontech	mrna	2021-03-26	2021-04-26	1.5	50	22.2222	Vocational training or specialized baccalaureate	non-smoker		unknown		no	no	no	no	no	no			no/ unknown	no	negative	negative	no	Neutral	Rather agree	Rather agree	100	I agree completely	Rather agree	high	Never/Impossible	Always	Always	Always	Frequently	No	Yes	systemic	swelling	swelling	general signs and symptoms NEC	general system disorders NEC	general disorders and administration site conditions
282	4a	female	87	≥65	Pfizer/Biontech	mrna	2021-03-26	2021-04-26	1.5	50	22.2222	Vocational training or specialized baccalaureate	non-smoker		unknown		no	no	no	no	no	no			no/ unknown	no	negative	negative	no	Neutral	Rather agree	Rather agree	100	I agree completely	Rather agree	high	Never/Impossible	Always	Always	Always	Frequently	No	Yes	local	vaccination site pain	vaccination site pain	vaccination site reactions	administration site reactions	general disorders and administration site conditions
282	5a	female	87	≥65	Pfizer/Biontech	mrna	2021-03-26	2021-04-26	1.5	50	22.2222	Vocational training or specialized baccalaureate	non-smoker		unknown		no	no	no	no	no	no			no/ unknown	no	negative	negative	no	Neutral	Rather agree	Rather agree	100	I agree completely	Rather agree	high	Never/Impossible	Always	Always	Always	Frequently	No	Yes	systemic	neck stiffness	musculoskeletal stiffness	musculoskeletal and connective tissue conditions NEC	musculoskeletal and coective tissue disorders NEC	musculoskeletal and connective tissue disorders
282	5b	female	87	≥65	Pfizer/Biontech	mrna	2021-03-26	2021-04-26	1.5	50	22.2222	Vocational training or specialized baccalaureate	non-smoker		unknown		no	no	no	no	no	no			no/ unknown	no	negative	negative	no	Neutral	Rather agree	Rather agree	100	I agree completely	Rather agree	high	Never/Impossible	Always	Always	Always	Frequently	No	Yes	systemic	stiffness shoulder	musculoskeletal stiffness	musculoskeletal and connective tissue conditions NEC	musculoskeletal and coective tissue disorders NEC	musculoskeletal and connective tissue disorders
474	1a	female	82	≥65	Pfizer/Biontech	mrna	2021-03-26	2021-04-26	1.6	74	28.9062	University	former smoker	Yes	no	no	no	yes	no	yes	no	no			no/ unknown	no	negative	negative	no	I agree completely	I agree completely	I agree completely	100	I agree completely	I agree completely	high	Never/Impossible	Always	Always	Always	Always	No	Yes	local	vaccination site pain	vaccination site pain	vaccination site reactions	administration site reactions	general disorders and administration site conditions
474	2a	female	82	≥65	Pfizer/Biontech	mrna	2021-03-26	2021-04-26	1.6	74	28.9062	University	former smoker	Yes	no	no	no	yes	no	yes	no	no			no/ unknown	no	negative	negative	no	I agree completely	I agree completely	I agree completely	100	I agree completely	I agree completely	high	Never/Impossible	Always	Always	Always	Always	No	Yes	systemic	headache	headache	headaches NEC	headaches	nervous system disorders
474	3a	female	82	≥65	Pfizer/Biontech	mrna	2021-03-26	2021-04-26	1.6	74	28.9062	University	former smoker	Yes	no	no	no	yes	no	yes	no	no			no/ unknown	no	negative	negative	no	I agree completely	I agree completely	I agree completely	100	I agree completely	I agree completely	high	Never/Impossible	Always	Always	Always	Always	No	Yes	systemic	vertigo	vertigo	vertigos NEC	neurological disorders NEC	nervous system disorders
474	4a	female	82	≥65	Pfizer/Biontech	mrna	2021-03-26	2021-04-26	1.6	74	28.9062	University	former smoker	Yes	no	no	no	yes	no	yes	no	no			no/ unknown	no	negative	negative	no	I agree completely	I agree completely	I agree completely	100	I agree completely	I agree completely	high	Never/Impossible	Always	Always	Always	Always	No	Yes	systemic	fatigue	asthenia	asthenic conditions	general system disorders NEC	general disorders and administration site conditions
106	1a	male	79	≥65	Pfizer/Biontech	mrna	2021-03-29	2021-04-26	1.79	85	26.5285	Vocational training or specialized baccalaureate	former smoker	Yes	yes	yes		no	no	no	no				no/ unknown	no	negative	negative	no	Rather agree	Neutral	Rather agree	91	I agree completely	Rather agree	high	Never/Impossible	Frequently	Frequently	Frequently	Always	No	Yes	local	vaccination site pain	vaccination site pain	vaccination site reactions	administration site reactions	general disorders and administration site conditions
106	2a	male	79	≥65	Pfizer/Biontech	mrna	2021-03-29	2021-04-26	1.79	85	26.5285	Vocational training or specialized baccalaureate	former smoker	Yes	yes	yes		no	no	no	no				no/ unknown	no	negative	negative	no	Rather agree	Neutral	Rather agree	91	I agree completely	Rather agree	high	Never/Impossible	Frequently	Frequently	Frequently	Always	No	Yes	systemic	headache	headache	headaches NEC	headaches	nervous system disorders
106	3a	male	79	≥65	Pfizer/Biontech	mrna	2021-03-29	2021-04-26	1.79	85	26.5285	Vocational training or specialized baccalaureate	former smoker	Yes	yes	yes		no	no	no	no				no/ unknown	no	negative	negative	no	Rather agree	Neutral	Rather agree	91	I agree completely	Rather agree	high	Never/Impossible	Frequently	Frequently	Frequently	Always	No	Yes	systemic	pain neck/ shoulder	musculoskeletal pain	musculoskeletal and connective tissue pain and discomfort	musculoskeletal and coective tissue disorders NEC	musculoskeletal and connective tissue disorders
28	1a	female	80	≥65	Pfizer/Biontech	mrna	2021-03-29	2021-04-27				Vocational training or specialized baccalaureate	former smoker	Yes	yes	yes	yes	no	no	yes	no	no			no/ unknown	no	negative	negative	no	I agree completely	I agree completely	I agree completely	100	I agree completely	I agree completely	high	Frequently	Always	Always	Always	Always	No	Yes	systemic	sleep restless	poor quality sleep	dyssomnias	sleep disorders and disturbances	psychiatric disorders
28	2a	female	80	≥65	Pfizer/Biontech	mrna	2021-03-29	2021-04-27				Vocational training or specialized baccalaureate	former smoker	Yes	yes	yes	yes	no	no	yes	no	no			no/ unknown	no	negative	negative	no	I agree completely	I agree completely	I agree completely	100	I agree completely	I agree completely	high	Frequently	Always	Always	Always	Always	No	Yes	systemic	fatigue	asthenia	asthenic conditions	general system disorders NEC	general disorders and administration site conditions
28	3a	female	80	≥65	Pfizer/Biontech	mrna	2021-03-29	2021-04-27				Vocational training or specialized baccalaureate	former smoker	Yes	yes	yes	yes	no	no	yes	no	no			no/ unknown	no	negative	negative	no	I agree completely	I agree completely	I agree completely	100	I agree completely	I agree completely	high	Frequently	Always	Always	Always	Always	No	Yes	systemic	low blood pressure	hypotension	vascular hypotensive disorders	decreased and nonspecific blood pressure disorders and shock	vascular disorders
28	3b	female	80	≥65	Pfizer/Biontech	mrna	2021-03-29	2021-04-27				Vocational training or specialized baccalaureate	former smoker	Yes	yes	yes	yes	no	no	yes	no	no			no/ unknown	no	negative	negative	no	I agree completely	I agree completely	I agree completely	100	I agree completely	I agree completely	high	Frequently	Always	Always	Always	Always	No	Yes	systemic	back pain	back pain	musculoskeletal and connective tissue pain and discomfort	musculoskeletal and coective tissue disorders NEC	musculoskeletal and connective tissue disorders
234	1a	female	77	≥65	Pfizer/Biontech	mrna	2021-03-26	2021-04-26	1.62	65	24.7676	Vocational training or specialized baccalaureate	non-smoker	Yes	yes	no	yes	no	no	no		no			no/ unknown	no	negative	negative	no	Neutral	Rather agree	Rather agree	93	I agree completely	Rather disagree	high		Frequently	Always	Always	Always	No	Yes	local	vaccination site tenderness	vaccination site tenderness	vaccination site reactions	administration site reactions	general disorders and administration site conditions
234	2a	female	77	≥65	Pfizer/Biontech	mrna	2021-03-26	2021-04-26	1.62	65	24.7676	Vocational training or specialized baccalaureate	non-smoker	Yes	yes	no	yes	no	no	no		no			no/ unknown	no	negative	negative	no	Neutral	Rather agree	Rather agree	93	I agree completely	Rather disagree	high		Frequently	Always	Always	Always	No	Yes	systemic	heavy feeling in arms and legs	limb discomfort	musculoskeletal and connective tissue pain and discomfort	musculoskeletal and coective tissue disorders NEC	musculoskeletal and connective tissue disorders
234	3a	female	77	≥65	Pfizer/Biontech	mrna	2021-03-26	2021-04-26	1.62	65	24.7676	Vocational training or specialized baccalaureate	non-smoker	Yes	yes	no	yes	no	no	no		no			no/ unknown	no	negative	negative	no	Neutral	Rather agree	Rather agree	93	I agree completely	Rather disagree	high		Frequently	Always	Always	Always	No	Yes	systemic	chest pain	chest pain	pain and discomfort NEC	general system disorders NEC	general disorders and administration site conditions
234	4a	female	77	≥65	Pfizer/Biontech	mrna	2021-03-26	2021-04-26	1.62	65	24.7676	Vocational training or specialized baccalaureate	non-smoker	Yes	yes	no	yes	no	no	no		no			no/ unknown	no	negative	negative	no	Neutral	Rather agree	Rather agree	93	I agree completely	Rather disagree	high		Frequently	Always	Always	Always	No	Yes	systemic	diarrhea	diarrhoea	diarrhoea (excl infective)	gastrointestinal motility and defaecation conditions	gastrointestinal disorders
234	5a	female	77	≥65	Pfizer/Biontech	mrna	2021-03-26	2021-04-26	1.62	65	24.7676	Vocational training or specialized baccalaureate	non-smoker	Yes	yes	no	yes	no	no	no		no			no/ unknown	no	negative	negative	no	Neutral	Rather agree	Rather agree	93	I agree completely	Rather disagree	high		Frequently	Always	Always	Always	No	Yes	systemic	diarrhea	diarrhoea	diarrhoea (excl infective)	gastrointestinal motility and defaecation conditions	gastrointestinal disorders
501	1a	female	77	≥65	Pfizer/Biontech	mrna	2021-03-29	2021-04-26	1.65	70	25.7117	Vocational training or specialized baccalaureate	non-smoker	No	no	no	no	unknown	no	no	no	no			no/ unknown	no	negative	negative	no	I agree completely	I agree completely	I agree completely	98	I agree completely	I agree completely	high	Never/Impossible	Always	Always	Always	Always	No	Yes	local	vaccination site pain	vaccination site pain	vaccination site reactions	administration site reactions	general disorders and administration site conditions
501	2a	female	77	≥65	Pfizer/Biontech	mrna	2021-03-29	2021-04-26	1.65	70	25.7117	Vocational training or specialized baccalaureate	non-smoker	No	no	no	no	unknown	no	no	no	no			no/ unknown	no	negative	negative	no	I agree completely	I agree completely	I agree completely	98	I agree completely	I agree completely	high	Never/Impossible	Always	Always	Always	Always	No	Yes	systemic	cough	cough	coughing and associated symptoms	respiratory disorders NEC	respiratory, thoracic and mediastinal disorders
501	3a	female	77	≥65	Pfizer/Biontech	mrna	2021-03-29	2021-04-26	1.65	70	25.7117	Vocational training or specialized baccalaureate	non-smoker	No	no	no	no	unknown	no	no	no	no			no/ unknown	no	negative	negative	no	I agree completely	I agree completely	I agree completely	98	I agree completely	I agree completely	high	Never/Impossible	Always	Always	Always	Always	No	Yes	systemic	general body pain	pain	pain and discomfort NEC	general system disorders NEC	general disorders and administration site conditions
68	1a	male	75	≥65	Pfizer/Biontech	mrna	2021-03-29	2021-04-27	1.72	76	25.6896	Vocational training or specialized baccalaureate	non-smoker	Yes	yes	no	no	no	no	no	no	no			no/ unknown	no	negative	negative	no	Rather agree	Rather agree	Rather agree	74	I agree completely	Rather agree	high		Frequently	Frequently	Frequently	Frequently	No	Yes	local	vaccination site swelling	vaccination site swelling	vaccination site reactions	administration site reactions	general disorders and administration site conditions
68	2a	male	75	≥65	Pfizer/Biontech	mrna	2021-03-29	2021-04-27	1.72	76	25.6896	Vocational training or specialized baccalaureate	non-smoker	Yes	yes	no	no	no	no	no	no	no			no/ unknown	no	negative	negative	no	Rather agree	Rather agree	Rather agree	74	I agree completely	Rather agree	high		Frequently	Frequently	Frequently	Frequently	No	Yes	local	vaccination site swelling	vaccination site swelling	vaccination site reactions	administration site reactions	general disorders and administration site conditions
200	1a	female	77	≥65	Pfizer/Biontech	mrna	2021-03-29	2021-04-27	1.66	78	28.306	University	non-smoker	Yes	yes	no	yes	no	no	no	no	no			no/ unknown	no	negative	negative	no	Rather agree	Rather agree	I agree completely	85	I agree completely	Rather agree	high	Frequently	Always	Frequently	Always	Always	Yes, always	Yes	systemic	feeling unwell	malaise	asthenic conditions	general system disorders NEC	general disorders and administration site conditions
200	2a	female	77	≥65	Pfizer/Biontech	mrna	2021-03-29	2021-04-27	1.66	78	28.306	University	non-smoker	Yes	yes	no	yes	no	no	no	no	no			no/ unknown	no	negative	negative	no	Rather agree	Rather agree	I agree completely	85	I agree completely	Rather agree	high	Frequently	Always	Frequently	Always	Always	Yes, always	Yes	systemic	headache	headache	headaches NEC	headaches	nervous system disorders
200	3a	female	77	≥65	Pfizer/Biontech	mrna	2021-03-29	2021-04-27	1.66	78	28.306	University	non-smoker	Yes	yes	no	yes	no	no	no	no	no			no/ unknown	no	negative	negative	no	Rather agree	Rather agree	I agree completely	85	I agree completely	Rather agree	high	Frequently	Always	Frequently	Always	Always	Yes, always	Yes	systemic	fatigue	asthenia	asthenic conditions	general system disorders NEC	general disorders and administration site conditions
200	4a	female	77	≥65	Pfizer/Biontech	mrna	2021-03-29	2021-04-27	1.66	78	28.306	University	non-smoker	Yes	yes	no	yes	no	no	no	no	no			no/ unknown	no	negative	negative	no	Rather agree	Rather agree	I agree completely	85	I agree completely	Rather agree	high	Frequently	Always	Frequently	Always	Always	Yes, always	Yes	local	vaccination site pain	vaccination site pain	vaccination site reactions	administration site reactions	general disorders and administration site conditions
200	5a	female	77	≥65	Pfizer/Biontech	mrna	2021-03-29	2021-04-27	1.66	78	28.306	University	non-smoker	Yes	yes	no	yes	no	no	no	no	no			no/ unknown	no	negative	negative	no	Rather agree	Rather agree	I agree completely	85	I agree completely	Rather agree	high	Frequently	Always	Frequently	Always	Always	Yes, always	Yes	systemic	fatigue	asthenia	asthenic conditions	general system disorders NEC	general disorders and administration site conditions
200	6a	female	77	≥65	Pfizer/Biontech	mrna	2021-03-29	2021-04-27	1.66	78	28.306	University	non-smoker	Yes	yes	no	yes	no	no	no	no	no			no/ unknown	no	negative	negative	no	Rather agree	Rather agree	I agree completely	85	I agree completely	Rather agree	high	Frequently	Always	Frequently	Always	Always	Yes, always	Yes	local	vaccination site pain	vaccination site pain	vaccination site reactions	administration site reactions	general disorders and administration site conditions
200	7a	female	77	≥65	Pfizer/Biontech	mrna	2021-03-29	2021-04-27	1.66	78	28.306	University	non-smoker	Yes	yes	no	yes	no	no	no	no	no			no/ unknown	no	negative	negative	no	Rather agree	Rather agree	I agree completely	85	I agree completely	Rather agree	high	Frequently	Always	Frequently	Always	Always	Yes, always	Yes	systemic	headache	headache	headaches NEC	headaches	nervous system disorders
200	7b	female	77	≥65	Pfizer/Biontech	mrna	2021-03-29	2021-04-27	1.66	78	28.306	University	non-smoker	Yes	yes	no	yes	no	no	no	no	no			no/ unknown	no	negative	negative	no	Rather agree	Rather agree	I agree completely	85	I agree completely	Rather agree	high	Frequently	Always	Frequently	Always	Always	Yes, always	Yes	systemic	fatigue	asthenia	asthenic conditions	general system disorders NEC	general disorders and administration site conditions
482	1a	female	79	≥65	Pfizer/Biontech	mrna	2021-03-29	2021-04-28	1.62	57	21.7193	Higher technical school or college	non-smoker	No	no	no	no	no	no	no	no	no			no/ unknown	no	negative	negative	no	Rather agree	Rather agree	Rather agree		Rather agree	Neutral		Always	Frequently	Frequently	Frequently	Always	No	Yes	local	vaccination site tenderness	vaccination site tenderness	vaccination site reactions	administration site reactions	general disorders and administration site conditions
482	2a	female	79	≥65	Pfizer/Biontech	mrna	2021-03-29	2021-04-28	1.62	57	21.7193	Higher technical school or college	non-smoker	No	no	no	no	no	no	no	no	no			no/ unknown	no	negative	negative	no	Rather agree	Rather agree	Rather agree		Rather agree	Neutral		Always	Frequently	Frequently	Frequently	Always	No	Yes	local	vaccination site tenderness	vaccination site tenderness	vaccination site reactions	administration site reactions	general disorders and administration site conditions
482	3a	female	79	≥65	Pfizer/Biontech	mrna	2021-03-29	2021-04-28	1.62	57	21.7193	Higher technical school or college	non-smoker	No	no	no	no	no	no	no	no	no			no/ unknown	no	negative	negative	no	Rather agree	Rather agree	Rather agree		Rather agree	Neutral		Always	Frequently	Frequently	Frequently	Always	No	Yes	systemic	cold symptoms	nasopharyngitis	upper respiratory tract infections NEC	respiratory tract infections	respiratory, thoracic and mediastinal disorders
76	1a	female	80	≥65	Pfizer/Biontech	mrna	2021-03-30	2021-04-27	1.9	101	27.9778	Vocational training or specialized baccalaureate	non-smoker	No	no	no	no	unknown	no	no	no	no			no/ unknown	no	negative	negative	no	Rather agree	I agree completely	Rather agree		Rather agree	Rather agree		Always	Always	Always	Always	Always	No	Yes	systemic	fatigue	asthenia	asthenic conditions	general system disorders NEC	general disorders and administration site conditions
76	2a	female	80	≥65	Pfizer/Biontech	mrna	2021-03-30	2021-04-27	1.9	101	27.9778	Vocational training or specialized baccalaureate	non-smoker	No	no	no	no	unknown	no	no	no	no			no/ unknown	no	negative	negative	no	Rather agree	I agree completely	Rather agree		Rather agree	Rather agree		Always	Always	Always	Always	Always	No	Yes	systemic	back pain	back pain	musculoskeletal and connective tissue pain and discomfort	musculoskeletal and coective tissue disorders NEC	musculoskeletal and connective tissue disorders
76	3a	female	80	≥65	Pfizer/Biontech	mrna	2021-03-30	2021-04-27	1.9	101	27.9778	Vocational training or specialized baccalaureate	non-smoker	No	no	no	no	unknown	no	no	no	no			no/ unknown	no	negative	negative	no	Rather agree	I agree completely	Rather agree		Rather agree	Rather agree		Always	Always	Always	Always	Always	No	Yes	systemic	fatigue	asthenia	asthenic conditions	general system disorders NEC	general disorders and administration site conditions
76	3b	female	80	≥65	Pfizer/Biontech	mrna	2021-03-30	2021-04-27	1.9	101	27.9778	Vocational training or specialized baccalaureate	non-smoker	No	no	no	no	unknown	no	no	no	no			no/ unknown	no	negative	negative	no	Rather agree	I agree completely	Rather agree		Rather agree	Rather agree		Always	Always	Always	Always	Always	No	Yes	systemic	heavy feeling in arms and legs	limb discomfort	musculoskeletal and connective tissue pain and discomfort	musculoskeletal and coective tissue disorders NEC	musculoskeletal and connective tissue disorders
76	4a	female	80	≥65	Pfizer/Biontech	mrna	2021-03-30	2021-04-27	1.9	101	27.9778	Vocational training or specialized baccalaureate	non-smoker	No	no	no	no	unknown	no	no	no	no			no/ unknown	no	negative	negative	no	Rather agree	I agree completely	Rather agree		Rather agree	Rather agree		Always	Always	Always	Always	Always	No	Yes	systemic	fatigue	asthenia	asthenic conditions	general system disorders NEC	general disorders and administration site conditions
76	5a	female	80	≥65	Pfizer/Biontech	mrna	2021-03-30	2021-04-27	1.9	101	27.9778	Vocational training or specialized baccalaureate	non-smoker	No	no	no	no	unknown	no	no	no	no			no/ unknown	no	negative	negative	no	Rather agree	I agree completely	Rather agree		Rather agree	Rather agree		Always	Always	Always	Always	Always	No	Yes	systemic	fatigue	asthenia	asthenic conditions	general system disorders NEC	general disorders and administration site conditions
123	1a	male	85	≥65	Pfizer/Biontech	mrna	2021-03-30	2021-04-28	1.78	73	23.04	Vocational training or specialized baccalaureate	non-smoker	No	no	no	no	no	no	no	no	no			no/ unknown	no	negative	negative	no	Rather agree	Rather agree	Rather agree		Rather agree	Rather agree		Never/Impossible	Always	Always	Always	Always	No	Yes	systemic	headache	headache	headaches NEC	headaches	nervous system disorders
312	1a	male	81	≥65	Pfizer/Biontech	mrna	2021-03-31	2021-04-28	1.68	80	28.3447	Higher technical school or college	non-smoker	Yes	yes	no	no	no	no	yes	no	no			no/ unknown	no	negative	negative	no	Rather agree	Rather agree	Rather agree	98	I agree completely	Rather agree	high	Frequently	Frequently	Frequently	Always	Frequently	Yes, always	Yes	local	painful arm	pain in extremity	musculoskeletal and connective tissue pain and discomfort	musculoskeletal and coective tissue disorders NEC	musculoskeletal and connective tissue disorders
312	1b	male	81	≥65	Pfizer/Biontech	mrna	2021-03-31	2021-04-28	1.68	80	28.3447	Higher technical school or college	non-smoker	Yes	yes	no	no	no	no	yes	no	no			no/ unknown	no	negative	negative	no	Rather agree	Rather agree	Rather agree	98	I agree completely	Rather agree	high	Frequently	Frequently	Frequently	Always	Frequently	Yes, always	Yes	systemic	knee pain	arthralgia	joint related signs and symptoms	joint disorders	musculoskeletal and connective tissue disorders
312	2a	male	81	≥65	Pfizer/Biontech	mrna	2021-03-31	2021-04-28	1.68	80	28.3447	Higher technical school or college	non-smoker	Yes	yes	no	no	no	no	yes	no	no			no/ unknown	no	negative	negative	no	Rather agree	Rather agree	Rather agree	98	I agree completely	Rather agree	high	Frequently	Frequently	Frequently	Always	Frequently	Yes, always	Yes	systemic	cold symptoms	nasopharyngitis	upper respiratory tract infections NEC	respiratory tract infections	respiratory, thoracic and mediastinal disorders
312	3a	male	81	≥65	Pfizer/Biontech	mrna	2021-03-31	2021-04-28	1.68	80	28.3447	Higher technical school or college	non-smoker	Yes	yes	no	no	no	no	yes	no	no			no/ unknown	no	negative	negative	no	Rather agree	Rather agree	Rather agree	98	I agree completely	Rather agree	high	Frequently	Frequently	Frequently	Always	Frequently	Yes, always	Yes	local	painful arm	pain in extremity	musculoskeletal and connective tissue pain and discomfort	musculoskeletal and coective tissue disorders NEC	musculoskeletal and connective tissue disorders
312	3b	male	81	≥65	Pfizer/Biontech	mrna	2021-03-31	2021-04-28	1.68	80	28.3447	Higher technical school or college	non-smoker	Yes	yes	no	no	no	no	yes	no	no			no/ unknown	no	negative	negative	no	Rather agree	Rather agree	Rather agree	98	I agree completely	Rather agree	high	Frequently	Frequently	Frequently	Always	Frequently	Yes, always	Yes	systemic	knee pain	arthralgia	joint related signs and symptoms	joint disorders	musculoskeletal and connective tissue disorders
406	1a	male	79	≥65	Pfizer/Biontech	mrna	2021-03-31	2021-04-29	1.83	82	24.4857	Higher technical school or college	non-smoker	Yes	yes	no	no	no	no	yes	no	no			no/ unknown	no	negative	negative	no	Rather agree	Neutral	Rather agree	83	Rather agree	Neutral	high	Sometimes	Frequently	Always	Always	Always	Yes, always	Yes	systemic	fatigue	asthenia	asthenic conditions	general system disorders NEC	general disorders and administration site conditions
406	2a	male	79	≥65	Pfizer/Biontech	mrna	2021-03-31	2021-04-29	1.83	82	24.4857	Higher technical school or college	non-smoker	Yes	yes	no	no	no	no	yes	no	no			no/ unknown	no	negative	negative	no	Rather agree	Neutral	Rather agree	83	Rather agree	Neutral	high	Sometimes	Frequently	Always	Always	Always	Yes, always	Yes	systemic	appetite absent	decreased appetit	feelings and sensations NEC	general system disorders NEC	general disorders and administration site conditions
406	3a	male	79	≥65	Pfizer/Biontech	mrna	2021-03-31	2021-04-29	1.83	82	24.4857	Higher technical school or college	non-smoker	Yes	yes	no	no	no	no	yes	no	no			no/ unknown	no	negative	negative	no	Rather agree	Neutral	Rather agree	83	Rather agree	Neutral	high	Sometimes	Frequently	Always	Always	Always	Yes, always	Yes	systemic	fatigue	asthenia	asthenic conditions	general system disorders NEC	general disorders and administration site conditions
239	1a	female	75	≥65	Pfizer/Biontech	mrna	2021-03-31	2021-04-28	1.56	60	24.6548	Vocational training or specialized baccalaureate	non-smoker	No	no	no	no	no	no	no	no	no	Positive		no/ unknown	yes	positive	positive	yes	I agree completely	Rather agree	Neutral	99	I agree completely	I agree completely	high	Always	Always	Frequently	Always	Always	No	Yes	systemic	vertigo	vertigo	vertigos NEC	neurological disorders NEC	nervous system disorders
239	1a	female	75	≥65	Pfizer/Biontech	mrna	2021-03-31	2021-04-28	1.56	60	24.6548	Vocational training or specialized baccalaureate	non-smoker	No	no	no	no	no	no	no	no	no	Positive		no/ unknown	yes	positive	positive	yes	I agree completely	Rather agree	Neutral	99	I agree completely	I agree completely	high	Always	Always	Frequently	Always	Always	No	Yes	systemic	vertigo	vertigo	vertigos NEC	neurological disorders NEC	nervous system disorders
239	2a	female	75	≥65	Pfizer/Biontech	mrna	2021-03-31	2021-04-28	1.56	60	24.6548	Vocational training or specialized baccalaureate	non-smoker	No	no	no	no	no	no	no	no	no	Positive		no/ unknown	yes	positive	positive	yes	I agree completely	Rather agree	Neutral	99	I agree completely	I agree completely	high	Always	Always	Frequently	Always	Always	No	Yes	systemic	depressed mood	depressed mood	mood alterations with depressive symptoms	depressed mood disorders and disturbances	psychiatric disorders
239	3a	female	75	≥65	Pfizer/Biontech	mrna	2021-03-31	2021-04-28	1.56	60	24.6548	Vocational training or specialized baccalaureate	non-smoker	No	no	no	no	no	no	no	no	no	Positive		no/ unknown	yes	positive	positive	yes	I agree completely	Rather agree	Neutral	99	I agree completely	I agree completely	high	Always	Always	Frequently	Always	Always	No	Yes	systemic	headache	headache	headaches NEC	headaches	nervous system disorders
239	3a	female	75	≥65	Pfizer/Biontech	mrna	2021-03-31	2021-04-28	1.56	60	24.6548	Vocational training or specialized baccalaureate	non-smoker	No	no	no	no	no	no	no	no	no	Positive		no/ unknown	yes	positive	positive	yes	I agree completely	Rather agree	Neutral	99	I agree completely	I agree completely	high	Always	Always	Frequently	Always	Always	No	Yes	systemic	headache	headache	headaches NEC	headaches	nervous system disorders
239	4a	female	75	≥65	Pfizer/Biontech	mrna	2021-03-31	2021-04-28	1.56	60	24.6548	Vocational training or specialized baccalaureate	non-smoker	No	no	no	no	no	no	no	no	no	Positive		no/ unknown	yes	positive	positive	yes	I agree completely	Rather agree	Neutral	99	I agree completely	I agree completely	high	Always	Always	Frequently	Always	Always	No	Yes	systemic	sores gum	nonnfective gingivitis	gingival disorders, signs and symptoms NEC	dental and gingival conditions	gastrointestinal disorders
239	5a	female	75	≥65	Pfizer/Biontech	mrna	2021-03-31	2021-04-28	1.56	60	24.6548	Vocational training or specialized baccalaureate	non-smoker	No	no	no	no	no	no	no	no	no	Positive		no/ unknown	yes	positive	positive	yes	I agree completely	Rather agree	Neutral	99	I agree completely	I agree completely	high	Always	Always	Frequently	Always	Always	No	Yes	systemic	general body pain	pain	pain and discomfort NEC	general system disorders NEC	general disorders and administration site conditions
561	1a	female	76	≥65	Pfizer/Biontech	mrna	2021-03-31	2021-04-29	1.58	46	18.4265	Higher technical school or college	non-smoker	No	no	no	no	unknown	no	no	no	unknown			no/ unknown	no	negative	negative	no	Neutral	Neutral	Rather agree	66	I agree completely	Neutral	high	Never/Impossible	Always	Always	Always	Always	No	Yes	local	painful arm	pain in extremity	musculoskeletal and connective tissue pain and discomfort	musculoskeletal and coective tissue disorders NEC	musculoskeletal and connective tissue disorders
388	1a	female	77	≥65	Pfizer/Biontech	mrna	2021-03-31	2021-04-29	1.64	76	28.257	Vocational training or specialized baccalaureate	non-smoker	No	no	no	no	no	no	no	no	no			no/ unknown	no	negative	negative	no	Neutral	Rather agree	Rather agree	70	I agree completely	Rather agree	high	Never/Impossible	Always	Always	Always	Always	No	Yes	local	painful arm	pain in extremity	musculoskeletal and connective tissue pain and discomfort	musculoskeletal and coective tissue disorders NEC	musculoskeletal and connective tissue disorders
388	2a	female	77	≥65	Pfizer/Biontech	mrna	2021-03-31	2021-04-29	1.64	76	28.257	Vocational training or specialized baccalaureate	non-smoker	No	no	no	no	no	no	no	no	no			no/ unknown	no	negative	negative	no	Neutral	Rather agree	Rather agree	70	I agree completely	Rather agree	high	Never/Impossible	Always	Always	Always	Always	No	Yes	local	vaccination site pain	vaccination site pain	vaccination site reactions	administration site reactions	general disorders and administration site conditions
388	4a	female	77	≥65	Pfizer/Biontech	mrna	2021-03-31	2021-04-29	1.64	76	28.257	Vocational training or specialized baccalaureate	non-smoker	No	no	no	no	no	no	no	no	no			no/ unknown	no	negative	negative	no	Neutral	Rather agree	Rather agree	70	I agree completely	Rather agree	high	Never/Impossible	Always	Always	Always	Always	No	Yes	systemic	temperature elevation	body temperature increased	physical examination procedures and organ system status	physical examination and organ system status topics	investigations
388	5a	female	77	≥65	Pfizer/Biontech	mrna	2021-03-31	2021-04-29	1.64	76	28.257	Vocational training or specialized baccalaureate	non-smoker	No	no	no	no	no	no	no	no	no			no/ unknown	no	negative	negative	no	Neutral	Rather agree	Rather agree	70	I agree completely	Rather agree	high	Never/Impossible	Always	Always	Always	Always	No	Yes	systemic	headache	headache	headaches NEC	headaches	nervous system disorders
388	6a	female	77	≥65	Pfizer/Biontech	mrna	2021-03-31	2021-04-29	1.64	76	28.257	Vocational training or specialized baccalaureate	non-smoker	No	no	no	no	no	no	no	no	no			no/ unknown	no	negative	negative	no	Neutral	Rather agree	Rather agree	70	I agree completely	Rather agree	high	Never/Impossible	Always	Always	Always	Always	No	Yes	systemic	general body pain	pain	pain and discomfort NEC	general system disorders NEC	general disorders and administration site conditions
388	6b	female	77	≥65	Pfizer/Biontech	mrna	2021-03-31	2021-04-29	1.64	76	28.257	Vocational training or specialized baccalaureate	non-smoker	No	no	no	no	no	no	no	no	no			no/ unknown	no	negative	negative	no	Neutral	Rather agree	Rather agree	70	I agree completely	Rather agree	high	Never/Impossible	Always	Always	Always	Always	No	Yes	systemic	fatigue	asthenia	asthenic conditions	general system disorders NEC	general disorders and administration site conditions
388	7a	female	77	≥65	Pfizer/Biontech	mrna	2021-03-31	2021-04-29	1.64	76	28.257	Vocational training or specialized baccalaureate	non-smoker	No	no	no	no	no	no	no	no	no			no/ unknown	no	negative	negative	no	Neutral	Rather agree	Rather agree	70	I agree completely	Rather agree	high	Never/Impossible	Always	Always	Always	Always	No	Yes	systemic	swallowing painful	odynophagia	gastrointestinal signs and symptoms NEC	gastrointestinal signs and symptoms	gastrointestinal disorders
388	8a	female	77	≥65	Pfizer/Biontech	mrna	2021-03-31	2021-04-29	1.64	76	28.257	Vocational training or specialized baccalaureate	non-smoker	No	no	no	no	no	no	no	no	no			no/ unknown	no	negative	negative	no	Neutral	Rather agree	Rather agree	70	I agree completely	Rather agree	high	Never/Impossible	Always	Always	Always	Always	No	Yes	systemic	neck pain	neck pain	musculoskeletal and connective tissue pain and discomfort	musculoskeletal and coective tissue disorders NEC	musculoskeletal and connective tissue disorders
447	1a	male	72	≥65	Pfizer/Biontech	mrna	2021-04-07	2021-05-05	1.86	64	18.4992	University	non-smoker	No	no	no	no	no	no	no	no	no	Negative		no/ unknown	no	negative	negative	no	Rather agree	Rather agree	I agree completely	83	I agree completely	Rather agree	high	Always	Always	Frequently	Frequently	Always	Yes, always	Yes	local	vaccination site tenderness	vaccination site tenderness	vaccination site reactions	administration site reactions	general disorders and administration site conditions
447	2a	male	72	≥65	Pfizer/Biontech	mrna	2021-04-07	2021-05-05	1.86	64	18.4992	University	non-smoker	No	no	no	no	no	no	no	no	no	Negative		no/ unknown	no	negative	negative	no	Rather agree	Rather agree	I agree completely	83	I agree completely	Rather agree	high	Always	Always	Frequently	Frequently	Always	Yes, always	Yes	local	vaccination site irritation	vaccination site irritation	vaccination site reactions	administration site reactions	general disorders and administration site conditions
263	1a	female	76	≥65	Pfizer/Biontech	mrna	2021-04-08	2021-05-06	1.65	52	19.1001	Vocational training or specialized baccalaureate	non-smoker	Yes	yes	no	no	yes	no	no	no	yes			no/ unknown	no	negative	negative	no	Rather agree	Rather agree	I agree completely	88	I agree completely	Rather agree	high	Never/Impossible	Always	Always	Always	Always	No	Yes	systemic	flu-like symptoms	influenza like illness	general signs and symptoms NEC	general system disorders NEC	general disorders and administration site conditions
263	2a	female	76	≥65	Pfizer/Biontech	mrna	2021-04-08	2021-05-06	1.65	52	19.1001	Vocational training or specialized baccalaureate	non-smoker	Yes	yes	no	no	yes	no	no	no	yes			no/ unknown	no	negative	negative	no	Rather agree	Rather agree	I agree completely	88	I agree completely	Rather agree	high	Never/Impossible	Always	Always	Always	Always	No	Yes	systemic	fatigue	asthenia	asthenic conditions	general system disorders NEC	general disorders and administration site conditions
263	3a	female	76	≥65	Pfizer/Biontech	mrna	2021-04-08	2021-05-06	1.65	52	19.1001	Vocational training or specialized baccalaureate	non-smoker	Yes	yes	no	no	yes	no	no	no	yes			no/ unknown	no	negative	negative	no	Rather agree	Rather agree	I agree completely	88	I agree completely	Rather agree	high	Never/Impossible	Always	Always	Always	Always	No	Yes	local	vaccination site tenderness	vaccination site tenderness	vaccination site reactions	administration site reactions	general disorders and administration site conditions
180	1a	male	85	≥65	Pfizer/Biontech	mrna	2021-04-08	2021-05-25	1.7	65	22.4913	Vocational training or specialized baccalaureate	daily	Yes	yes	no	no	no	no	no	yes	no			no/ unknown	no	negative	negative	no	Rather agree	Rather agree	Rather agree	91	I agree completely	Rather agree	high	Never/Impossible	Always	Always	Always	Always	No	Yes	local	vaccination site tenderness	vaccination site tenderness	vaccination site reactions	administration site reactions	general disorders and administration site conditions
180	2a	male	85	≥65	Pfizer/Biontech	mrna	2021-04-08	2021-05-25	1.7	65	22.4913	Vocational training or specialized baccalaureate	daily	Yes	yes	no	no	no	no	no	yes	no			no/ unknown	no	negative	negative	no	Rather agree	Rather agree	Rather agree	91	I agree completely	Rather agree	high	Never/Impossible	Always	Always	Always	Always	No	Yes	systemic	thirst	thirst	feelings and sensations NEC	general system disorders NEC	general disorders and administration site conditions
180	3a	male	85	≥65	Pfizer/Biontech	mrna	2021-04-08	2021-05-25	1.7	65	22.4913	Vocational training or specialized baccalaureate	daily	Yes	yes	no	no	no	no	no	yes	no			no/ unknown	no	negative	negative	no	Rather agree	Rather agree	Rather agree	91	I agree completely	Rather agree	high	Never/Impossible	Always	Always	Always	Always	No	Yes	systemic	leg edema	oedema peripheral	oedema NEC	general system disorders NEC	general disorders and administration site conditions
180	4a	male	85	≥65	Pfizer/Biontech	mrna	2021-04-08	2021-05-25	1.7	65	22.4913	Vocational training or specialized baccalaureate	daily	Yes	yes	no	no	no	no	no	yes	no			no/ unknown	no	negative	negative	no	Rather agree	Rather agree	Rather agree	91	I agree completely	Rather agree	high	Never/Impossible	Always	Always	Always	Always	No	Yes	systemic	fatigue	asthenia	asthenic conditions	general system disorders NEC	general disorders and administration site conditions
180	5a	male	85	≥65	Pfizer/Biontech	mrna	2021-04-08	2021-05-25	1.7	65	22.4913	Vocational training or specialized baccalaureate	daily	Yes	yes	no	no	no	no	no	yes	no			no/ unknown	no	negative	negative	no	Rather agree	Rather agree	Rather agree	91	I agree completely	Rather agree	high	Never/Impossible	Always	Always	Always	Always	No	Yes	systemic	bullous pemphigoid	pemphigoid	bullous conditions	epidermal and dermal conditions	skin and subcutaneous tissue disorders
180	5a	male	85	≥65	Pfizer/Biontech	mrna	2021-04-08	2021-05-25	1.7	65	22.4913	Vocational training or specialized baccalaureate	daily	Yes	yes	no	no	no	no	no	yes	no			no/ unknown	no	negative	negative	no	Rather agree	Rather agree	Rather agree	91	I agree completely	Rather agree	high	Never/Impossible	Always	Always	Always	Always	No	Yes	systemic	bullous pemphigoid	pemphigoid	bullous conditions	epidermal and dermal conditions	skin and subcutaneous tissue disorders
180	5a	male	85	≥65	Pfizer/Biontech	mrna	2021-04-08	2021-05-25	1.7	65	22.4913	Vocational training or specialized baccalaureate	daily	Yes	yes	no	no	no	no	no	yes	no			no/ unknown	no	negative	negative	no	Rather agree	Rather agree	Rather agree	91	I agree completely	Rather agree	high	Never/Impossible	Always	Always	Always	Always	No	Yes	systemic	bullous pemphigoid	pemphigoid	bullous conditions	epidermal and dermal conditions	skin and subcutaneous tissue disorders
180	6a	male	85	≥65	Pfizer/Biontech	mrna	2021-04-08	2021-05-25	1.7	65	22.4913	Vocational training or specialized baccalaureate	daily	Yes	yes	no	no	no	no	no	yes	no			no/ unknown	no	negative	negative	no	Rather agree	Rather agree	Rather agree	91	I agree completely	Rather agree	high	Never/Impossible	Always	Always	Always	Always	No	Yes	systemic	bullous pemphigoid	pemphigoid	bullous conditions	epidermal and dermal conditions	skin and subcutaneous tissue disorders
405	1a	female	80	≥65	Pfizer/Biontech	mrna	2021-04-09	2021-05-07	1.57	55	22.3133	Higher technical school or college	non-smoker	Yes	yes	no	no	no	no	yes	no	no			no/ unknown	no	negative	negative	no	I agree completely	I agree completely	I agree completely	99	I agree completely	I agree completely	high	Never/Impossible	Always	Always	Always	Always	No	Yes	local	vaccination site pain	vaccination site pain	vaccination site reactions	administration site reactions	general disorders and administration site conditions
81	1a	female	79	≥65	Pfizer/Biontech	mrna	2021-04-09	2021-05-07	1.6	48	18.75	Higher technical school or college	non-smoker	Yes	yes	no	no	no	no	no	no	no			no/ unknown	no	negative	negative	no	I agree completely	Rather agree	I agree completely	71	I agree completely	I agree completely	high	Never/Impossible	Always	Always	Always	Always	Yes, always	Yes	local	vaccination site pain	vaccination site pain	vaccination site reactions	administration site reactions	general disorders and administration site conditions
81	2a	female	79	≥65	Pfizer/Biontech	mrna	2021-04-09	2021-05-07	1.6	48	18.75	Higher technical school or college	non-smoker	Yes	yes	no	no	no	no	no	no	no			no/ unknown	no	negative	negative	no	I agree completely	Rather agree	I agree completely	71	I agree completely	I agree completely	high	Never/Impossible	Always	Always	Always	Always	Yes, always	Yes	local	vaccination site pain	vaccination site pain	vaccination site reactions	administration site reactions	general disorders and administration site conditions
445	1a	female	65	≥65	Pfizer/Biontech	mrna	2021-04-13	2021-05-11	1.75	63	20.5714		former smoker	No	no	no	no	no	no	no	no	no			no/ unknown	no	negative	negative	no	Rather agree	Rather agree	Rather agree	85	Rather agree	Rather agree	high	Never/Impossible	Always	Frequently	Always	Always	Yes, always	Yes	systemic	fatigue	asthenia	asthenic conditions	general system disorders NEC	general disorders and administration site conditions
445	1b	female	65	≥65	Pfizer/Biontech	mrna	2021-04-13	2021-05-11	1.75	63	20.5714		former smoker	No	no	no	no	no	no	no	no	no			no/ unknown	no	negative	negative	no	Rather agree	Rather agree	Rather agree	85	Rather agree	Rather agree	high	Never/Impossible	Always	Frequently	Always	Always	Yes, always	Yes	systemic	feeling unwell	malaise	asthenic conditions	general system disorders NEC	general disorders and administration site conditions
445	2a	female	65	≥65	Pfizer/Biontech	mrna	2021-04-13	2021-05-11	1.75	63	20.5714		former smoker	No	no	no	no	no	no	no	no	no			no/ unknown	no	negative	negative	no	Rather agree	Rather agree	Rather agree	85	Rather agree	Rather agree	high	Never/Impossible	Always	Frequently	Always	Always	Yes, always	Yes	local	vaccination site tenderness	vaccination site tenderness	vaccination site reactions	administration site reactions	general disorders and administration site conditions
445	3a	female	65	≥65	Pfizer/Biontech	mrna	2021-04-13	2021-05-11	1.75	63	20.5714		former smoker	No	no	no	no	no	no	no	no	no			no/ unknown	no	negative	negative	no	Rather agree	Rather agree	Rather agree	85	Rather agree	Rather agree	high	Never/Impossible	Always	Frequently	Always	Always	Yes, always	Yes	systemic	stomach flu	gastroenteritis viral	gastric and gastroenteric infections	gastrointestinal infecitons	gastrointestinal disorders
445	4a	female	65	≥65	Pfizer/Biontech	mrna	2021-04-13	2021-05-11	1.75	63	20.5714		former smoker	No	no	no	no	no	no	no	no	no			no/ unknown	no	negative	negative	no	Rather agree	Rather agree	Rather agree	85	Rather agree	Rather agree	high	Never/Impossible	Always	Frequently	Always	Always	Yes, always	Yes	systemic	urticaria	urticaria	urticarias	allergic conditions	immune system disorders
414	1a	female	67	≥65	Pfizer/Biontech	mrna	2021-04-14	2021-05-12	1.55	82	34.1311	University	non-smoker	No	no	no	no	no	no	no	no	no			no/ unknown	no	negative	negative	no	I agree completely	Neutral	Rather agree	84	I agree completely	Rather agree	high		Always	Frequently	Always	Always	Yes, always	Yes	local	vaccination site tenderness	vaccination site tenderness	vaccination site reactions	administration site reactions	general disorders and administration site conditions
414	2a	female	67	≥65	Pfizer/Biontech	mrna	2021-04-14	2021-05-12	1.55	82	34.1311	University	non-smoker	No	no	no	no	no	no	no	no	no			no/ unknown	no	negative	negative	no	I agree completely	Neutral	Rather agree	84	I agree completely	Rather agree	high		Always	Frequently	Always	Always	Yes, always	Yes	systemic	sneezing	sneezing	upper respiratory tract signs and symptoms	respiratory tract signs and symptoms	respiratory, thoracic and mediastinal disorders
414	2a	female	67	≥65	Pfizer/Biontech	mrna	2021-04-14	2021-05-12	1.55	82	34.1311	University	non-smoker	No	no	no	no	no	no	no	no	no			no/ unknown	no	negative	negative	no	I agree completely	Neutral	Rather agree	84	I agree completely	Rather agree	high		Always	Frequently	Always	Always	Yes, always	Yes	systemic	sneezing	sneezing	upper respiratory tract signs and symptoms	respiratory tract signs and symptoms	respiratory, thoracic and mediastinal disorders
414	3a	female	67	≥65	Pfizer/Biontech	mrna	2021-04-14	2021-05-12	1.55	82	34.1311	University	non-smoker	No	no	no	no	no	no	no	no	no			no/ unknown	no	negative	negative	no	I agree completely	Neutral	Rather agree	84	I agree completely	Rather agree	high		Always	Frequently	Always	Always	Yes, always	Yes	systemic	nose congestion	nasal congestion	nasal congestions and inflammation	upper respiratory tract disorders (excl inflammation)	respiratory, thoracic and mediastinal disorders
414	3a	female	67	≥65	Pfizer/Biontech	mrna	2021-04-14	2021-05-12	1.55	82	34.1311	University	non-smoker	No	no	no	no	no	no	no	no	no			no/ unknown	no	negative	negative	no	I agree completely	Neutral	Rather agree	84	I agree completely	Rather agree	high		Always	Frequently	Always	Always	Yes, always	Yes	systemic	nose congestion	nasal congestion	nasal congestions and inflammation	upper respiratory tract disorders (excl inflammation)	respiratory, thoracic and mediastinal disorders
414	4a	female	67	≥65	Pfizer/Biontech	mrna	2021-04-14	2021-05-12	1.55	82	34.1311	University	non-smoker	No	no	no	no	no	no	no	no	no			no/ unknown	no	negative	negative	no	I agree completely	Neutral	Rather agree	84	I agree completely	Rather agree	high		Always	Frequently	Always	Always	Yes, always	Yes	systemic	cough	cough	coughing and associated symptoms	respiratory disorders NEC	respiratory, thoracic and mediastinal disorders
414	4a	female	67	≥65	Pfizer/Biontech	mrna	2021-04-14	2021-05-12	1.55	82	34.1311	University	non-smoker	No	no	no	no	no	no	no	no	no			no/ unknown	no	negative	negative	no	I agree completely	Neutral	Rather agree	84	I agree completely	Rather agree	high		Always	Frequently	Always	Always	Yes, always	Yes	systemic	cough	cough	coughing and associated symptoms	respiratory disorders NEC	respiratory, thoracic and mediastinal disorders
414	5a	female	67	≥65	Pfizer/Biontech	mrna	2021-04-14	2021-05-12	1.55	82	34.1311	University	non-smoker	No	no	no	no	no	no	no	no	no			no/ unknown	no	negative	negative	no	I agree completely	Neutral	Rather agree	84	I agree completely	Rather agree	high		Always	Frequently	Always	Always	Yes, always	Yes	local	painful arm	pain in extremity	musculoskeletal and connective tissue pain and discomfort	musculoskeletal and coective tissue disorders NEC	musculoskeletal and connective tissue disorders
414	6a	female	67	≥65	Pfizer/Biontech	mrna	2021-04-14	2021-05-12	1.55	82	34.1311	University	non-smoker	No	no	no	no	no	no	no	no	no			no/ unknown	no	negative	negative	no	I agree completely	Neutral	Rather agree	84	I agree completely	Rather agree	high		Always	Frequently	Always	Always	Yes, always	Yes	systemic	headache	headache	headaches NEC	headaches	nervous system disorders
349	1a	male	66	≥65	Pfizer/Biontech	mrna	2021-04-13	2021-05-11	1.72	66	22.3094	University	non-smoker	No	no	no	no	no	no	no	no	no			no/ unknown	no	negative	negative	no	Rather agree	Rather agree	Neutral	81	I agree completely	Neutral	high		Always	Frequently	Frequently	Frequently	Yes, always	Yes	local	vaccination site pain	vaccination site pain	vaccination site reactions	administration site reactions	general disorders and administration site conditions
349	2a	male	66	≥65	Pfizer/Biontech	mrna	2021-04-13	2021-05-11	1.72	66	22.3094	University	non-smoker	No	no	no	no	no	no	no	no	no			no/ unknown	no	negative	negative	no	Rather agree	Rather agree	Neutral	81	I agree completely	Neutral	high		Always	Frequently	Frequently	Frequently	Yes, always	Yes	local	vaccination site pain	vaccination site pain	vaccination site reactions	administration site reactions	general disorders and administration site conditions
349	3a	male	66	≥65	Pfizer/Biontech	mrna	2021-04-13	2021-05-11	1.72	66	22.3094	University	non-smoker	No	no	no	no	no	no	no	no	no			no/ unknown	no	negative	negative	no	Rather agree	Rather agree	Neutral	81	I agree completely	Neutral	high		Always	Frequently	Frequently	Frequently	Yes, always	Yes	systemic	headache	headache	headaches NEC	headaches	nervous system disorders
15	1a	female	69	≥65	Pfizer/Biontech	mrna	2021-04-15	2021-05-17	1.65	65	23.8751	University	non-smoker	No	no	no	no	no	no	no	no	no			no/ unknown	no	negative	negative	no	Rather agree	I agree completely	I agree completely	91	I agree completely	I agree completely	high	Never/Impossible	Frequently	Frequently	Always	Frequently	Yes, always	Yes	local	vaccination site pain	vaccination site pain	vaccination site reactions	administration site reactions	general disorders and administration site conditions
15	2a	female	69	≥65	Pfizer/Biontech	mrna	2021-04-15	2021-05-17	1.65	65	23.8751	University	non-smoker	No	no	no	no	no	no	no	no	no			no/ unknown	no	negative	negative	no	Rather agree	I agree completely	I agree completely	91	I agree completely	I agree completely	high	Never/Impossible	Frequently	Frequently	Always	Frequently	Yes, always	Yes	local	vaccination site pain	vaccination site pain	vaccination site reactions	administration site reactions	general disorders and administration site conditions
15	3a	female	69	≥65	Pfizer/Biontech	mrna	2021-04-15	2021-05-17	1.65	65	23.8751	University	non-smoker	No	no	no	no	no	no	no	no	no			no/ unknown	no	negative	negative	no	Rather agree	I agree completely	I agree completely	91	I agree completely	I agree completely	high	Never/Impossible	Frequently	Frequently	Always	Frequently	Yes, always	Yes	systemic	fever	pyrexia	febrile disorders	body temperature conditions	general disorders and administration site conditions
15	4a	female	69	≥65	Pfizer/Biontech	mrna	2021-04-15	2021-05-17	1.65	65	23.8751	University	non-smoker	No	no	no	no	no	no	no	no	no			no/ unknown	no	negative	negative	no	Rather agree	I agree completely	I agree completely	91	I agree completely	I agree completely	high	Never/Impossible	Frequently	Frequently	Always	Frequently	Yes, always	Yes	systemic	headache	headache	headaches NEC	headaches	nervous system disorders
15	5a	female	69	≥65	Pfizer/Biontech	mrna	2021-04-15	2021-05-17	1.65	65	23.8751	University	non-smoker	No	no	no	no	no	no	no	no	no			no/ unknown	no	negative	negative	no	Rather agree	I agree completely	I agree completely	91	I agree completely	I agree completely	high	Never/Impossible	Frequently	Frequently	Always	Frequently	Yes, always	Yes	systemic	fatigue	asthenia	asthenic conditions	general system disorders NEC	general disorders and administration site conditions
9	1a	female	66	≥65	Pfizer/Biontech	mrna	2021-04-15	2021-05-17	1.54	60	25.2994	University	non-smoker	Yes	yes										no/ unknown	no	negative	negative	no	I agree completely	Rather agree	I agree completely	95	I agree completely	I agree completely	high	Always	Always	Frequently	Always	Always	Yes, always	Yes	local	vaccination site tenderness	vaccination site tenderness	vaccination site reactions	administration site reactions	general disorders and administration site conditions
9	2a	female	66	≥65	Pfizer/Biontech	mrna	2021-04-15	2021-05-17	1.54	60	25.2994	University	non-smoker	Yes	yes										no/ unknown	no	negative	negative	no	I agree completely	Rather agree	I agree completely	95	I agree completely	I agree completely	high	Always	Always	Frequently	Always	Always	Yes, always	Yes	local	vaccination site pain	vaccination site pain	vaccination site reactions	administration site reactions	general disorders and administration site conditions
9	3a	female	66	≥65	Pfizer/Biontech	mrna	2021-04-15	2021-05-17	1.54	60	25.2994	University	non-smoker	Yes	yes										no/ unknown	no	negative	negative	no	I agree completely	Rather agree	I agree completely	95	I agree completely	I agree completely	high	Always	Always	Frequently	Always	Always	Yes, always	Yes	systemic	herpes labialis	oral herpes	herpes viral infections	viral infectous disorders	infections and infestations
310	1a	female	70	≥65	Pfizer/Biontech	mrna	2021-04-13	2021-05-11	1.76	59	19.047	Vocational training or specialized baccalaureate	non-smoker	No	no	no	no	no	no	no	no	no			no/ unknown	no	negative	negative	no	I agree completely	Neutral	I agree completely	87	I agree completely	Neutral	high	Always	Always	Always	Always	Always	No	Yes	systemic	headache	headache	headaches NEC	headaches	nervous system disorders
310	2a	female	70	≥65	Pfizer/Biontech	mrna	2021-04-13	2021-05-11	1.76	59	19.047	Vocational training or specialized baccalaureate	non-smoker	No	no	no	no	no	no	no	no	no			no/ unknown	no	negative	negative	no	I agree completely	Neutral	I agree completely	87	I agree completely	Neutral	high	Always	Always	Always	Always	Always	No	Yes	systemic	fatigue	asthenia	asthenic conditions	general system disorders NEC	general disorders and administration site conditions
310	3a	female	70	≥65	Pfizer/Biontech	mrna	2021-04-13	2021-05-11	1.76	59	19.047	Vocational training or specialized baccalaureate	non-smoker	No	no	no	no	no	no	no	no	no			no/ unknown	no	negative	negative	no	I agree completely	Neutral	I agree completely	87	I agree completely	Neutral	high	Always	Always	Always	Always	Always	No	Yes	local	vaccination site pain	vaccination site pain	vaccination site reactions	administration site reactions	general disorders and administration site conditions
310	4a	female	70	≥65	Pfizer/Biontech	mrna	2021-04-13	2021-05-11	1.76	59	19.047	Vocational training or specialized baccalaureate	non-smoker	No	no	no	no	no	no	no	no	no			no/ unknown	no	negative	negative	no	I agree completely	Neutral	I agree completely	87	I agree completely	Neutral	high	Always	Always	Always	Always	Always	No	Yes	systemic	hot flashes	hot flushes	general signs and symptoms NEC	general system disorders NEC	general disorders and administration site conditions
310	5a	female	70	≥65	Pfizer/Biontech	mrna	2021-04-13	2021-05-11	1.76	59	19.047	Vocational training or specialized baccalaureate	non-smoker	No	no	no	no	no	no	no	no	no			no/ unknown	no	negative	negative	no	I agree completely	Neutral	I agree completely	87	I agree completely	Neutral	high	Always	Always	Always	Always	Always	No	Yes	systemic	headache	headache	headaches NEC	headaches	nervous system disorders
310	6a	female	70	≥65	Pfizer/Biontech	mrna	2021-04-13	2021-05-11	1.76	59	19.047	Vocational training or specialized baccalaureate	non-smoker	No	no	no	no	no	no	no	no	no			no/ unknown	no	negative	negative	no	I agree completely	Neutral	I agree completely	87	I agree completely	Neutral	high	Always	Always	Always	Always	Always	No	Yes	local	vaccination site pain	vaccination site pain	vaccination site reactions	administration site reactions	general disorders and administration site conditions
510	1a	female	69	≥65	Pfizer/Biontech	mrna	2021-04-13	2021-05-11	1.66	62	22.4996	Higher technical school or college	former smoker	No	no	no	no	no	no	no	no	no			no/ unknown	no	negative	negative	no	Rather agree	Neutral	Rather agree	72	Neutral	Neutral	high	Never/Impossible	Always	Always	Always	Always	Yes, always	Yes	local	vaccination site pain	vaccination site pain	vaccination site reactions	administration site reactions	general disorders and administration site conditions
510	2a	female	69	≥65	Pfizer/Biontech	mrna	2021-04-13	2021-05-11	1.66	62	22.4996	Higher technical school or college	former smoker	No	no	no	no	no	no	no	no	no			no/ unknown	no	negative	negative	no	Rather agree	Neutral	Rather agree	72	Neutral	Neutral	high	Never/Impossible	Always	Always	Always	Always	Yes, always	Yes	systemic	redness of face	erythema	erythemas	epidermal and dermal conditions	skin and subcutaneous tissue disorders
510	3a	female	69	≥65	Pfizer/Biontech	mrna	2021-04-13	2021-05-11	1.66	62	22.4996	Higher technical school or college	former smoker	No	no	no	no	no	no	no	no	no			no/ unknown	no	negative	negative	no	Rather agree	Neutral	Rather agree	72	Neutral	Neutral	high	Never/Impossible	Always	Always	Always	Always	Yes, always	Yes	systemic	feverish	pyrexia	febrile disorders	body temperature conditions	general disorders and administration site conditions
510	4a	female	69	≥65	Pfizer/Biontech	mrna	2021-04-13	2021-05-11	1.66	62	22.4996	Higher technical school or college	former smoker	No	no	no	no	no	no	no	no	no			no/ unknown	no	negative	negative	no	Rather agree	Neutral	Rather agree	72	Neutral	Neutral	high	Never/Impossible	Always	Always	Always	Always	Yes, always	Yes	systemic	general body pain	pain	pain and discomfort NEC	general system disorders NEC	general disorders and administration site conditions
510	5a	female	69	≥65	Pfizer/Biontech	mrna	2021-04-13	2021-05-11	1.66	62	22.4996	Higher technical school or college	former smoker	No	no	no	no	no	no	no	no	no			no/ unknown	no	negative	negative	no	Rather agree	Neutral	Rather agree	72	Neutral	Neutral	high	Never/Impossible	Always	Always	Always	Always	Yes, always	Yes	systemic	headache	headache	headaches NEC	headaches	nervous system disorders
510	6a	female	69	≥65	Pfizer/Biontech	mrna	2021-04-13	2021-05-11	1.66	62	22.4996	Higher technical school or college	former smoker	No	no	no	no	no	no	no	no	no			no/ unknown	no	negative	negative	no	Rather agree	Neutral	Rather agree	72	Neutral	Neutral	high	Never/Impossible	Always	Always	Always	Always	Yes, always	Yes	local	vaccination site pain	vaccination site pain	vaccination site reactions	administration site reactions	general disorders and administration site conditions
510	7a	female	69	≥65	Pfizer/Biontech	mrna	2021-04-13	2021-05-11	1.66	62	22.4996	Higher technical school or college	former smoker	No	no	no	no	no	no	no	no	no			no/ unknown	no	negative	negative	no	Rather agree	Neutral	Rather agree	72	Neutral	Neutral	high	Never/Impossible	Always	Always	Always	Always	Yes, always	Yes	local	vaccination site tenderness	vaccination site tenderness	vaccination site reactions	administration site reactions	general disorders and administration site conditions
214	1a	female	67	≥65	Pfizer/Biontech	mrna	2021-04-15	2021-05-17	1.78	90	28.4055	Higher technical school or college	non-smoker	No	no	no	no	no	no	no	no	no			no/ unknown	no	negative	negative	no	Rather agree	Rather agree	I agree completely	91	I agree completely	I agree completely	high	Always	Always	Frequently	Always	Always	Yes, always	Yes	local	vaccination site pain	vaccination site pain	vaccination site reactions	administration site reactions	general disorders and administration site conditions
214	2a	female	67	≥65	Pfizer/Biontech	mrna	2021-04-15	2021-05-17	1.78	90	28.4055	Higher technical school or college	non-smoker	No	no	no	no	no	no	no	no	no			no/ unknown	no	negative	negative	no	Rather agree	Rather agree	I agree completely	91	I agree completely	I agree completely	high	Always	Always	Frequently	Always	Always	Yes, always	Yes	local	vaccination site pain	vaccination site pain	vaccination site reactions	administration site reactions	general disorders and administration site conditions
214	3a	female	67	≥65	Pfizer/Biontech	mrna	2021-04-15	2021-05-17	1.78	90	28.4055	Higher technical school or college	non-smoker	No	no	no	no	no	no	no	no	no			no/ unknown	no	negative	negative	no	Rather agree	Rather agree	I agree completely	91	I agree completely	I agree completely	high	Always	Always	Frequently	Always	Always	Yes, always	Yes	systemic	flu-like symptoms	influenza like illness	general signs and symptoms NEC	general system disorders NEC	general disorders and administration site conditions
321	1a	female	71	≥65	Pfizer/Biontech	mrna	2021-04-13	2021-05-11	1.69	69	24.1588	University	daily	Yes	yes	no	no	no	no	yes	no	yes			no/ unknown	no	negative	negative	no	Rather agree	Rather agree	I agree completely	98	Rather agree	Neutral	high	Always	Always	Always	Always	Always	Yes, always	Yes	local	vaccination site pain	vaccination site pain	vaccination site reactions	administration site reactions	general disorders and administration site conditions
321	2a	female	71	≥65	Pfizer/Biontech	mrna	2021-04-13	2021-05-11	1.69	69	24.1588	University	daily	Yes	yes	no	no	no	no	yes	no	yes			no/ unknown	no	negative	negative	no	Rather agree	Rather agree	I agree completely	98	Rather agree	Neutral	high	Always	Always	Always	Always	Always	Yes, always	Yes	systemic	facial rash	rash	rashes, eruptions and exanthems NEC	epidermal and dermal conditions	skin and subcutaneous tissue disorders
118	1a	female	70	≥65	Pfizer/Biontech	mrna	2021-04-23	2021-05-25	1.65	52	19.1001	University	former smoker	No	no	no	no	no	no	no	no	no			no/ unknown	no	negative	negative	no	Rather agree	Neutral	I agree completely	74	Rather agree	Rather agree	high	Never/Impossible	Always	Frequently	Frequently	Always	Yes, always	Yes	local	vaccination site swelling	vaccination site swelling	vaccination site reactions	administration site reactions	general disorders and administration site conditions
118	2a	female	70	≥65	Pfizer/Biontech	mrna	2021-04-23	2021-05-25	1.65	52	19.1001	University	former smoker	No	no	no	no	no	no	no	no	no			no/ unknown	no	negative	negative	no	Rather agree	Neutral	I agree completely	74	Rather agree	Rather agree	high	Never/Impossible	Always	Frequently	Frequently	Always	Yes, always	Yes	systemic	headache	headache	headaches NEC	headaches	nervous system disorders
118	3a	female	70	≥65	Pfizer/Biontech	mrna	2021-04-23	2021-05-25	1.65	52	19.1001	University	former smoker	No	no	no	no	no	no	no	no	no			no/ unknown	no	negative	negative	no	Rather agree	Neutral	I agree completely	74	Rather agree	Rather agree	high	Never/Impossible	Always	Frequently	Frequently	Always	Yes, always	Yes	systemic	herpes labialis	oral herpes	herpes viral infections	viral infectous disorders	infections and infestations
118	4a	female	70	≥65	Pfizer/Biontech	mrna	2021-04-23	2021-05-25	1.65	52	19.1001	University	former smoker	No	no	no	no	no	no	no	no	no			no/ unknown	no	negative	negative	no	Rather agree	Neutral	I agree completely	74	Rather agree	Rather agree	high	Never/Impossible	Always	Frequently	Frequently	Always	Yes, always	Yes	systemic	fatigue	asthenia	asthenic conditions	general system disorders NEC	general disorders and administration site conditions
118	5a	female	70	≥65	Pfizer/Biontech	mrna	2021-04-23	2021-05-25	1.65	52	19.1001	University	former smoker	No	no	no	no	no	no	no	no	no			no/ unknown	no	negative	negative	no	Rather agree	Neutral	I agree completely	74	Rather agree	Rather agree	high	Never/Impossible	Always	Frequently	Frequently	Always	Yes, always	Yes	systemic	herpes zoster	herpes zoster	skin and subcutaneous tissue viral infections	skin and subcutaneous tissue infections and infestations	skin and subcutaneous tissue disorders
118	6a	female	70	≥65	Pfizer/Biontech	mrna	2021-04-23	2021-05-25	1.65	52	19.1001	University	former smoker	No	no	no	no	no	no	no	no	no			no/ unknown	no	negative	negative	no	Rather agree	Neutral	I agree completely	74	Rather agree	Rather agree	high	Never/Impossible	Always	Frequently	Frequently	Always	Yes, always	Yes	systemic	herpes zoster	herpes zoster	skin and subcutaneous tissue viral infections	skin and subcutaneous tissue infections and infestations	skin and subcutaneous tissue disorders
118	7a	female	70	≥65	Pfizer/Biontech	mrna	2021-04-23	2021-05-25	1.65	52	19.1001	University	former smoker	No	no	no	no	no	no	no	no	no			no/ unknown	no	negative	negative	no	Rather agree	Neutral	I agree completely	74	Rather agree	Rather agree	high	Never/Impossible	Always	Frequently	Frequently	Always	Yes, always	Yes	systemic	herpes zoster	herpes zoster	skin and subcutaneous tissue viral infections	skin and subcutaneous tissue infections and infestations	skin and subcutaneous tissue disorders
38	1a	male	68	≥65	Pfizer/Biontech	mrna	2021-04-20	2021-05-20	1.82	73	22.0384	University	non-smoker	No	no	no	no	no	no	no	no	no			no/ unknown	no	negative	negative	no	Rather agree	Rather agree	I agree completely	87	I agree completely	Rather agree	high	Rarely	Always	Frequently	Always	Always	No	Yes	local	vaccination site tenderness	vaccination site tenderness	vaccination site reactions	administration site reactions	general disorders and administration site conditions
458	1a	female	67	≥65	Pfizer/Biontech	mrna	2021-04-16	2021-05-18	1.57	70	28.3987	Higher technical school or college	non-smoker	No	no	no	no	no	no	no	no	no			no/ unknown	no	negative	negative	no	Neutral	Rather agree	Rather agree		Rather agree	Neutral		Always	Always	Frequently	Always	Always	No	Yes	systemic	feeling unwell	malaise	asthenic conditions	general system disorders NEC	general disorders and administration site conditions
458	4a	female	67	≥65	Pfizer/Biontech	mrna	2021-04-16	2021-05-18	1.57	70	28.3987	Higher technical school or college	non-smoker	No	no	no	no	no	no	no	no	no			no/ unknown	no	negative	negative	no	Neutral	Rather agree	Rather agree		Rather agree	Neutral		Always	Always	Frequently	Always	Always	No	Yes	systemic	leg cramps	muscle spasms	muscle related signs and symptoms NEC	muscle disorders	musculoskeletal and connective tissue disorders
458	5a	female	67	≥65	Pfizer/Biontech	mrna	2021-04-16	2021-05-18	1.57	70	28.3987	Higher technical school or college	non-smoker	No	no	no	no	no	no	no	no	no			no/ unknown	no	negative	negative	no	Neutral	Rather agree	Rather agree		Rather agree	Neutral		Always	Always	Frequently	Always	Always	No	Yes	local	vaccination site pain	vaccination site pain	vaccination site reactions	administration site reactions	general disorders and administration site conditions
458	6a	female	67	≥65	Pfizer/Biontech	mrna	2021-04-16	2021-05-18	1.57	70	28.3987	Higher technical school or college	non-smoker	No	no	no	no	no	no	no	no	no			no/ unknown	no	negative	negative	no	Neutral	Rather agree	Rather agree		Rather agree	Neutral		Always	Always	Frequently	Always	Always	No	Yes	systemic	temperature elevation	body temperature increased	physical examination procedures and organ system status	physical examination and organ system status topics	investigations
458	7a	female	67	≥65	Pfizer/Biontech	mrna	2021-04-16	2021-05-18	1.57	70	28.3987	Higher technical school or college	non-smoker	No	no	no	no	no	no	no	no	no			no/ unknown	no	negative	negative	no	Neutral	Rather agree	Rather agree		Rather agree	Neutral		Always	Always	Frequently	Always	Always	No	Yes	systemic	general body pain	pain	pain and discomfort NEC	general system disorders NEC	general disorders and administration site conditions
458	8a	female	67	≥65	Pfizer/Biontech	mrna	2021-04-16	2021-05-18	1.57	70	28.3987	Higher technical school or college	non-smoker	No	no	no	no	no	no	no	no	no			no/ unknown	no	negative	negative	no	Neutral	Rather agree	Rather agree		Rather agree	Neutral		Always	Always	Frequently	Always	Always	No	Yes	systemic	tingling sensation	paraesthesia	paraesthesia and dysaesthesia	neurological disorders NEC	nervous system disorders
458	9a	female	67	≥65	Pfizer/Biontech	mrna	2021-04-16	2021-05-18	1.57	70	28.3987	Higher technical school or college	non-smoker	No	no	no	no	no	no	no	no	no			no/ unknown	no	negative	negative	no	Neutral	Rather agree	Rather agree		Rather agree	Neutral		Always	Always	Frequently	Always	Always	No	Yes	systemic	feelings of weakness	asthenia	asthenic conditions	general system disorders NEC	general disorders and administration site conditions
476	1a	male	69	≥65	Pfizer/Biontech	mrna	2021-04-21	2021-05-19	1.72	76	25.6896	None or mandatory school	non-smoker	Yes	yes	no	no	no	no	no	no	no			no/ unknown	no	negative	negative	no	Rather agree	Rather agree	Rather agree	79	I agree completely	I agree completely	high	Never/Impossible	Always	Always	Always	Always	Yes, always	Yes	systemic	excess sweating	hyperhydrosis	general signs and symptoms NEC	general system disorders NEC	general disorders and administration site conditions
476	2a	male	69	≥65	Pfizer/Biontech	mrna	2021-04-21	2021-05-19	1.72	76	25.6896	None or mandatory school	non-smoker	Yes	yes	no	no	no	no	no	no	no			no/ unknown	no	negative	negative	no	Rather agree	Rather agree	Rather agree	79	I agree completely	I agree completely	high	Never/Impossible	Always	Always	Always	Always	Yes, always	Yes	systemic	feelings of weakness	asthenia	asthenic conditions	general system disorders NEC	general disorders and administration site conditions
400	1a	male	72	≥65	Pfizer/Biontech	mrna	2021-04-20	2021-05-20	1.75	95	31.0204	University	former smoker	No	no	no	no	no	no	no	no	no			no/ unknown	no	negative	negative	no	I agree completely	I agree completely	I agree completely	100	I agree completely	I agree completely	high	Always	Always	Always	Always	Always	No	Yes	local	painful arm	pain in extremity	musculoskeletal and connective tissue pain and discomfort	musculoskeletal and coective tissue disorders NEC	musculoskeletal and connective tissue disorders
400	2a	male	72	≥65	Pfizer/Biontech	mrna	2021-04-20	2021-05-20	1.75	95	31.0204	University	former smoker	No	no	no	no	no	no	no	no	no			no/ unknown	no	negative	negative	no	I agree completely	I agree completely	I agree completely	100	I agree completely	I agree completely	high	Always	Always	Always	Always	Always	No	Yes	systemic	general body pain	pain	pain and discomfort NEC	general system disorders NEC	general disorders and administration site conditions
400	3a	male	72	≥65	Pfizer/Biontech	mrna	2021-04-20	2021-05-20	1.75	95	31.0204	University	former smoker	No	no	no	no	no	no	no	no	no			no/ unknown	no	negative	negative	no	I agree completely	I agree completely	I agree completely	100	I agree completely	I agree completely	high	Always	Always	Always	Always	Always	No	Yes	systemic	fatigue	asthenia	asthenic conditions	general system disorders NEC	general disorders and administration site conditions
138	1a	female	68	≥65	Pfizer/Biontech	mrna	2021-04-14	2021-05-12	1.68	60	21.2585	University	daily	No	no	no	no	no	no	no	no	no			no/ unknown	no	negative	negative	no	Neutral	Rather disagree	Rather agree	50	Rather agree	Rather disagree	high	Always	Always	Always	Always	Always	Yes, sometimes	Yes	local	painful arm	pain in extremity	musculoskeletal and connective tissue pain and discomfort	musculoskeletal and coective tissue disorders NEC	musculoskeletal and connective tissue disorders
191	1a	female	67	≥65	Pfizer/Biontech	mrna	2021-04-19	2021-05-18	1.55	54.5	22.6847	Vocational training or specialized baccalaureate	non-smoker	No	no	no	no	no	no	no	no	no			no/ unknown	no	negative	negative	no	Neutral	Rather agree	Rather agree	94	I agree completely	Rather agree	high	Never/Impossible	Always	Always	Always	Always	Yes, always	Yes	local	vaccination site pain	vaccination site pain	vaccination site reactions	administration site reactions	general disorders and administration site conditions
191	2a	female	67	≥65	Pfizer/Biontech	mrna	2021-04-19	2021-05-18	1.55	54.5	22.6847	Vocational training or specialized baccalaureate	non-smoker	No	no	no	no	no	no	no	no	no			no/ unknown	no	negative	negative	no	Neutral	Rather agree	Rather agree	94	I agree completely	Rather agree	high	Never/Impossible	Always	Always	Always	Always	Yes, always	Yes	local	painful arm	pain in extremity	musculoskeletal and connective tissue pain and discomfort	musculoskeletal and coective tissue disorders NEC	musculoskeletal and connective tissue disorders
191	3a	female	67	≥65	Pfizer/Biontech	mrna	2021-04-19	2021-05-18	1.55	54.5	22.6847	Vocational training or specialized baccalaureate	non-smoker	No	no	no	no	no	no	no	no	no			no/ unknown	no	negative	negative	no	Neutral	Rather agree	Rather agree	94	I agree completely	Rather agree	high	Never/Impossible	Always	Always	Always	Always	Yes, always	Yes	local	injection site redness	injection site erythema	injection site reactions	administration site reactions	general disorders and administration site conditions
191	3b	female	67	≥65	Pfizer/Biontech	mrna	2021-04-19	2021-05-18	1.55	54.5	22.6847	Vocational training or specialized baccalaureate	non-smoker	No	no	no	no	no	no	no	no	no			no/ unknown	no	negative	negative	no	Neutral	Rather agree	Rather agree	94	I agree completely	Rather agree	high	Never/Impossible	Always	Always	Always	Always	Yes, always	Yes	local	vaccination site swelling	vaccination site swelling	vaccination site reactions	administration site reactions	general disorders and administration site conditions
191	3c	female	67	≥65	Pfizer/Biontech	mrna	2021-04-19	2021-05-18	1.55	54.5	22.6847	Vocational training or specialized baccalaureate	non-smoker	No	no	no	no	no	no	no	no	no			no/ unknown	no	negative	negative	no	Neutral	Rather agree	Rather agree	94	I agree completely	Rather agree	high	Never/Impossible	Always	Always	Always	Always	Yes, always	Yes	local	vaccination site warmth	vaccination site warmth	vaccination site reactions	administration site reactions	general disorders and administration site conditions
191	4a	female	67	≥65	Pfizer/Biontech	mrna	2021-04-19	2021-05-18	1.55	54.5	22.6847	Vocational training or specialized baccalaureate	non-smoker	No	no	no	no	no	no	no	no	no			no/ unknown	no	negative	negative	no	Neutral	Rather agree	Rather agree	94	I agree completely	Rather agree	high	Never/Impossible	Always	Always	Always	Always	Yes, always	Yes	systemic	fatigue	asthenia	asthenic conditions	general system disorders NEC	general disorders and administration site conditions
519	1a	male	65	≥65	Pfizer/Biontech	mrna	2021-04-14	2021-05-12	1.83	100	29.8606	University	former smoker	Yes	yes	yes	no	no	no	no	no	no			no/ unknown	no	negative	negative	no	Rather agree	Rather agree	Rather agree	100	Rather agree	Rather agree	high	Frequently	Frequently	Always	Always	Frequently	Yes, always	Yes	local	vaccination site pain	vaccination site pain	vaccination site reactions	administration site reactions	general disorders and administration site conditions
519	2a	male	65	≥65	Pfizer/Biontech	mrna	2021-04-14	2021-05-12	1.83	100	29.8606	University	former smoker	Yes	yes	yes	no	no	no	no	no	no			no/ unknown	no	negative	negative	no	Rather agree	Rather agree	Rather agree	100	Rather agree	Rather agree	high	Frequently	Frequently	Always	Always	Frequently	Yes, always	Yes	systemic	fatigue	asthenia	asthenic conditions	general system disorders NEC	general disorders and administration site conditions
449	1a	male	72	≥65	Pfizer/Biontech	mrna	2021-04-16	2021-05-19	1.8	70	21.6049	University	non-smoker	Yes	yes	no	no	no	no	no	no	no			no/ unknown	no	negative	negative	no	I agree completely	Rather agree	Rather agree	84	I agree completely	Rather agree	high	Never/Impossible	Always	Frequently	Always	Always	Yes, always	Yes	local	vaccination site tenderness	vaccination site tenderness	vaccination site reactions	administration site reactions	general disorders and administration site conditions
290	1a	female	71	≥65	Pfizer/Biontech	mrna	2021-04-14	2021-05-12	1.7	60	20.7612	Vocational training or specialized baccalaureate	non-smoker	No	no	no	no	no	no	no	no	no			no/ unknown	no	negative	negative	no	Rather agree	Neutral	I agree completely	78	I agree completely	Rather agree	high	Never/Impossible	Always	Frequently	Always	Always	No	Yes	systemic	fatigue	asthenia	asthenic conditions	general system disorders NEC	general disorders and administration site conditions
290	2a	female	71	≥65	Pfizer/Biontech	mrna	2021-04-14	2021-05-12	1.7	60	20.7612	Vocational training or specialized baccalaureate	non-smoker	No	no	no	no	no	no	no	no	no			no/ unknown	no	negative	negative	no	Rather agree	Neutral	I agree completely	78	I agree completely	Rather agree	high	Never/Impossible	Always	Frequently	Always	Always	No	Yes	systemic	fatigue	asthenia	asthenic conditions	general system disorders NEC	general disorders and administration site conditions
175	1a	female	73	≥65	Moderna	mrna	2021-04-21	2021-05-19	1.52	48	20.7756	Vocational training or specialized baccalaureate	former smoker	No	no	no	no	no	no	no	no	no			no/ unknown	no	negative	negative	no	I agree completely	Rather agree	I agree completely	88	Rather agree	I agree completely	high	Never/Impossible	Always	Always	Always	Always	Yes, sometimes	Yes	local	vaccination site pain	vaccination site pain	vaccination site reactions	administration site reactions	general disorders and administration site conditions
175	1b	female	73	≥65	Moderna	mrna	2021-04-21	2021-05-19	1.52	48	20.7756	Vocational training or specialized baccalaureate	former smoker	No	no	no	no	no	no	no	no	no			no/ unknown	no	negative	negative	no	I agree completely	Rather agree	I agree completely	88	Rather agree	I agree completely	high	Never/Impossible	Always	Always	Always	Always	Yes, sometimes	Yes	local	vaccination site swelling	vaccination site swelling	vaccination site reactions	administration site reactions	general disorders and administration site conditions
175	2a	female	73	≥65	Moderna	mrna	2021-04-21	2021-05-19	1.52	48	20.7756	Vocational training or specialized baccalaureate	former smoker	No	no	no	no	no	no	no	no	no			no/ unknown	no	negative	negative	no	I agree completely	Rather agree	I agree completely	88	Rather agree	I agree completely	high	Never/Impossible	Always	Always	Always	Always	Yes, sometimes	Yes	systemic	fatigue	asthenia	asthenic conditions	general system disorders NEC	general disorders and administration site conditions
175	3a	female	73	≥65	Moderna	mrna	2021-04-21	2021-05-19	1.52	48	20.7756	Vocational training or specialized baccalaureate	former smoker	No	no	no	no	no	no	no	no	no			no/ unknown	no	negative	negative	no	I agree completely	Rather agree	I agree completely	88	Rather agree	I agree completely	high	Never/Impossible	Always	Always	Always	Always	Yes, sometimes	Yes	systemic	chills	chills	feelings and sensations NEC	general system disorders NEC	general disorders and administration site conditions
175	4a	female	73	≥65	Moderna	mrna	2021-04-21	2021-05-19	1.52	48	20.7756	Vocational training or specialized baccalaureate	former smoker	No	no	no	no	no	no	no	no	no			no/ unknown	no	negative	negative	no	I agree completely	Rather agree	I agree completely	88	Rather agree	I agree completely	high	Never/Impossible	Always	Always	Always	Always	Yes, sometimes	Yes	systemic	neck stiffness	musculoskeletal stiffness	musculoskeletal and connective tissue conditions NEC	musculoskeletal and coective tissue disorders NEC	musculoskeletal and connective tissue disorders
175	5a	female	73	≥65	Moderna	mrna	2021-04-21	2021-05-19	1.52	48	20.7756	Vocational training or specialized baccalaureate	former smoker	No	no	no	no	no	no	no	no	no			no/ unknown	no	negative	negative	no	I agree completely	Rather agree	I agree completely	88	Rather agree	I agree completely	high	Never/Impossible	Always	Always	Always	Always	Yes, sometimes	Yes	local	vaccination site pain	vaccination site pain	vaccination site reactions	administration site reactions	general disorders and administration site conditions
175	5b	female	73	≥65	Moderna	mrna	2021-04-21	2021-05-19	1.52	48	20.7756	Vocational training or specialized baccalaureate	former smoker	No	no	no	no	no	no	no	no	no			no/ unknown	no	negative	negative	no	I agree completely	Rather agree	I agree completely	88	Rather agree	I agree completely	high	Never/Impossible	Always	Always	Always	Always	Yes, sometimes	Yes	local	injection site redness	injection site erythema	injection site reactions	administration site reactions	general disorders and administration site conditions
175	5c	female	73	≥65	Moderna	mrna	2021-04-21	2021-05-19	1.52	48	20.7756	Vocational training or specialized baccalaureate	former smoker	No	no	no	no	no	no	no	no	no			no/ unknown	no	negative	negative	no	I agree completely	Rather agree	I agree completely	88	Rather agree	I agree completely	high	Never/Impossible	Always	Always	Always	Always	Yes, sometimes	Yes	local	injection site itching	injection site pruritus	injection site reactions	administration site reactions	general disorders and administration site conditions
175	6a	female	73	≥65	Moderna	mrna	2021-04-21	2021-05-19	1.52	48	20.7756	Vocational training or specialized baccalaureate	former smoker	No	no	no	no	no	no	no	no	no			no/ unknown	no	negative	negative	no	I agree completely	Rather agree	I agree completely	88	Rather agree	I agree completely	high	Never/Impossible	Always	Always	Always	Always	Yes, sometimes	Yes	local	vaccination site tenderness	vaccination site tenderness	vaccination site reactions	administration site reactions	general disorders and administration site conditions
175	7a	female	73	≥65	Moderna	mrna	2021-04-21	2021-05-19	1.52	48	20.7756	Vocational training or specialized baccalaureate	former smoker	No	no	no	no	no	no	no	no	no			no/ unknown	no	negative	negative	no	I agree completely	Rather agree	I agree completely	88	Rather agree	I agree completely	high	Never/Impossible	Always	Always	Always	Always	Yes, sometimes	Yes	systemic	fatigue	asthenia	asthenic conditions	general system disorders NEC	general disorders and administration site conditions
175	8a	female	73	≥65	Moderna	mrna	2021-04-21	2021-05-19	1.52	48	20.7756	Vocational training or specialized baccalaureate	former smoker	No	no	no	no	no	no	no	no	no			no/ unknown	no	negative	negative	no	I agree completely	Rather agree	I agree completely	88	Rather agree	I agree completely	high	Never/Impossible	Always	Always	Always	Always	Yes, sometimes	Yes	systemic	chills	chills	feelings and sensations NEC	general system disorders NEC	general disorders and administration site conditions
175	8b	female	73	≥65	Moderna	mrna	2021-04-21	2021-05-19	1.52	48	20.7756	Vocational training or specialized baccalaureate	former smoker	No	no	no	no	no	no	no	no	no			no/ unknown	no	negative	negative	no	I agree completely	Rather agree	I agree completely	88	Rather agree	I agree completely	high	Never/Impossible	Always	Always	Always	Always	Yes, sometimes	Yes	systemic	cold feet	peripheral coldness	feelings and sensations NEC	general system disorders NEC	general disorders and administration site conditions
175	9a	female	73	≥65	Moderna	mrna	2021-04-21	2021-05-19	1.52	48	20.7756	Vocational training or specialized baccalaureate	former smoker	No	no	no	no	no	no	no	no	no			no/ unknown	no	negative	negative	no	I agree completely	Rather agree	I agree completely	88	Rather agree	I agree completely	high	Never/Impossible	Always	Always	Always	Always	Yes, sometimes	Yes	systemic	leg pain	pain in extremity	musculoskeletal and connective tissue pain and discomfort	musculoskeletal and coective tissue disorders NEC	musculoskeletal and connective tissue disorders
330	1a	female	73	≥65	Moderna	mrna	2021-04-23	2021-05-21	1.7	82	28.3737	Vocational training or specialized baccalaureate	non-smoker	Yes	no	yes	no	no	no	no	unknown	no			no/ unknown	no	negative	negative	no	Neutral	Neutral	I agree completely	90	I agree completely	Rather agree	high	Never/Impossible	Always	Always	Always	Always	No	Yes	local	painful arm	pain in extremity	musculoskeletal and connective tissue pain and discomfort	musculoskeletal and coective tissue disorders NEC	musculoskeletal and connective tissue disorders
330	1b	female	73	≥65	Moderna	mrna	2021-04-23	2021-05-21	1.7	82	28.3737	Vocational training or specialized baccalaureate	non-smoker	Yes	no	yes	no	no	no	no	unknown	no			no/ unknown	no	negative	negative	no	Neutral	Neutral	I agree completely	90	I agree completely	Rather agree	high	Never/Impossible	Always	Always	Always	Always	No	Yes	systemic	shoulder pain	arthralgia	joint related signs and symptoms	joint disorders	musculoskeletal and connective tissue disorders
330	2a	female	73	≥65	Moderna	mrna	2021-04-23	2021-05-21	1.7	82	28.3737	Vocational training or specialized baccalaureate	non-smoker	Yes	no	yes	no	no	no	no	unknown	no			no/ unknown	no	negative	negative	no	Neutral	Neutral	I agree completely	90	I agree completely	Rather agree	high	Never/Impossible	Always	Always	Always	Always	No	Yes	systemic	fatigue	asthenia	asthenic conditions	general system disorders NEC	general disorders and administration site conditions
330	3a	female	73	≥65	Moderna	mrna	2021-04-23	2021-05-21	1.7	82	28.3737	Vocational training or specialized baccalaureate	non-smoker	Yes	no	yes	no	no	no	no	unknown	no			no/ unknown	no	negative	negative	no	Neutral	Neutral	I agree completely	90	I agree completely	Rather agree	high	Never/Impossible	Always	Always	Always	Always	No	Yes	local	painful arm	pain in extremity	musculoskeletal and connective tissue pain and discomfort	musculoskeletal and coective tissue disorders NEC	musculoskeletal and connective tissue disorders
198	1a	female	67	≥65	Pfizer/Biontech	mrna	2021-04-21	2021-05-20	1.63	54	20.3244	University	former smoker	No	no	no	no	no	no	no	no	no			no/ unknown	no	negative	negative	no	Rather agree	Rather agree	Rather agree	75	Rather agree	I agree completely	high	Rarely	Always	Frequently	Always	Frequently	No	Yes	local	vaccination site pain	vaccination site pain	vaccination site reactions	administration site reactions	general disorders and administration site conditions
198	2a	female	67	≥65	Pfizer/Biontech	mrna	2021-04-21	2021-05-20	1.63	54	20.3244	University	former smoker	No	no	no	no	no	no	no	no	no			no/ unknown	no	negative	negative	no	Rather agree	Rather agree	Rather agree	75	Rather agree	I agree completely	high	Rarely	Always	Frequently	Always	Frequently	No	Yes	local	vaccination site tenderness	vaccination site tenderness	vaccination site reactions	administration site reactions	general disorders and administration site conditions
198	3a	female	67	≥65	Pfizer/Biontech	mrna	2021-04-21	2021-05-20	1.63	54	20.3244	University	former smoker	No	no	no	no	no	no	no	no	no			no/ unknown	no	negative	negative	no	Rather agree	Rather agree	Rather agree	75	Rather agree	I agree completely	high	Rarely	Always	Frequently	Always	Frequently	No	Yes	local	vaccination site pain	vaccination site pain	vaccination site reactions	administration site reactions	general disorders and administration site conditions
198	4a	female	67	≥65	Pfizer/Biontech	mrna	2021-04-21	2021-05-20	1.63	54	20.3244	University	former smoker	No	no	no	no	no	no	no	no	no			no/ unknown	no	negative	negative	no	Rather agree	Rather agree	Rather agree	75	Rather agree	I agree completely	high	Rarely	Always	Frequently	Always	Frequently	No	Yes	systemic	hot flashes	hot flushes	general signs and symptoms NEC	general system disorders NEC	general disorders and administration site conditions
198	4b	female	67	≥65	Pfizer/Biontech	mrna	2021-04-21	2021-05-20	1.63	54	20.3244	University	former smoker	No	no	no	no	no	no	no	no	no			no/ unknown	no	negative	negative	no	Rather agree	Rather agree	Rather agree	75	Rather agree	I agree completely	high	Rarely	Always	Frequently	Always	Frequently	No	Yes	systemic	chills	chills	feelings and sensations NEC	general system disorders NEC	general disorders and administration site conditions
198	5a	female	67	≥65	Pfizer/Biontech	mrna	2021-04-21	2021-05-20	1.63	54	20.3244	University	former smoker	No	no	no	no	no	no	no	no	no			no/ unknown	no	negative	negative	no	Rather agree	Rather agree	Rather agree	75	Rather agree	I agree completely	high	Rarely	Always	Frequently	Always	Frequently	No	Yes	systemic	fatigue	asthenia	asthenic conditions	general system disorders NEC	general disorders and administration site conditions
355	1a	male	74	≥65	Moderna	mrna	2021-04-22	2021-05-20	1.71	90	30.7787	Vocational training or specialized baccalaureate	non-smoker	No	no	no	no	no	no	no	no	no			no/ unknown	no	negative	negative	no	Neutral	Rather agree	Rather agree	100	I agree completely	I agree completely	high	Always	Always	Always	Always	Always	Yes, always	Yes	local	vaccination site pain	vaccination site pain	vaccination site reactions	administration site reactions	general disorders and administration site conditions
518	1a	female	65	≥65	Moderna	mrna	2021-04-23	2021-05-21	1.75	64	20.898	University	occasionally	Yes	yes										no/ unknown	no	negative	negative	no	I agree completely	Rather agree	Rather agree	95	Rather agree	Rather agree	high	Frequently	Frequently	Rarely	Frequently	Frequently	Yes, always	Yes	systemic	general body pain	pain	pain and discomfort NEC	general system disorders NEC	general disorders and administration site conditions
518	2a	female	65	≥65	Moderna	mrna	2021-04-23	2021-05-21	1.75	64	20.898	University	occasionally	Yes	yes										no/ unknown	no	negative	negative	no	I agree completely	Rather agree	Rather agree	95	Rather agree	Rather agree	high	Frequently	Frequently	Rarely	Frequently	Frequently	Yes, always	Yes	systemic	fever	pyrexia	febrile disorders	body temperature conditions	general disorders and administration site conditions
422	1a	male	66	≥65	Moderna	mrna	2021-04-23	2021-05-26	1.74	78	25.763	Vocational training or specialized baccalaureate	daily	No	no	no	no	no	no	no	no	no			no/ unknown	no	negative	negative	no	Rather agree	I agree completely	Rather agree	52	Neutral	Rather agree	high	Frequently	Always	Always	Always	Frequently	Yes, always	Yes	local	injection site redness	injection site erythema	injection site reactions	administration site reactions	general disorders and administration site conditions
422	1b	male	66	≥65	Moderna	mrna	2021-04-23	2021-05-26	1.74	78	25.763	Vocational training or specialized baccalaureate	daily	No	no	no	no	no	no	no	no	no			no/ unknown	no	negative	negative	no	Rather agree	I agree completely	Rather agree	52	Neutral	Rather agree	high	Frequently	Always	Always	Always	Frequently	Yes, always	Yes	local	injection site itching	injection site pruritus	injection site reactions	administration site reactions	general disorders and administration site conditions
422	2a	male	66	≥65	Moderna	mrna	2021-04-23	2021-05-26	1.74	78	25.763	Vocational training or specialized baccalaureate	daily	No	no	no	no	no	no	no	no	no			no/ unknown	no	negative	negative	no	Rather agree	I agree completely	Rather agree	52	Neutral	Rather agree	high	Frequently	Always	Always	Always	Frequently	Yes, always	Yes	systemic	knee pain	arthralgia	joint related signs and symptoms	joint disorders	musculoskeletal and connective tissue disorders
422	2a	male	66	≥65	Moderna	mrna	2021-04-23	2021-05-26	1.74	78	25.763	Vocational training or specialized baccalaureate	daily	No	no	no	no	no	no	no	no	no			no/ unknown	no	negative	negative	no	Rather agree	I agree completely	Rather agree	52	Neutral	Rather agree	high	Frequently	Always	Always	Always	Frequently	Yes, always	Yes	systemic	knee pain	arthralgia	joint related signs and symptoms	joint disorders	musculoskeletal and connective tissue disorders
422	3a	male	66	≥65	Moderna	mrna	2021-04-23	2021-05-26	1.74	78	25.763	Vocational training or specialized baccalaureate	daily	No	no	no	no	no	no	no	no	no			no/ unknown	no	negative	negative	no	Rather agree	I agree completely	Rather agree	52	Neutral	Rather agree	high	Frequently	Always	Always	Always	Frequently	Yes, always	Yes	local	vaccination site pain	vaccination site pain	vaccination site reactions	administration site reactions	general disorders and administration site conditions
422	4a	male	66	≥65	Moderna	mrna	2021-04-23	2021-05-26	1.74	78	25.763	Vocational training or specialized baccalaureate	daily	No	no	no	no	no	no	no	no	no			no/ unknown	no	negative	negative	no	Rather agree	I agree completely	Rather agree	52	Neutral	Rather agree	high	Frequently	Always	Always	Always	Frequently	Yes, always	Yes	systemic	general body pain	pain	pain and discomfort NEC	general system disorders NEC	general disorders and administration site conditions
217	10a	female	73	≥65	Moderna	mrna	2021-04-22	2021-05-20	1.65	62	22.7732	Higher technical school or college	non-smoker	Yes	yes	no	no	yes	no	no	no	no	Negative		no/ unknown	yes	positive	negative	yes	Neutral	Rather agree	I agree completely	78	I agree completely	Neutral	high	Always	Always	Frequently	Always	Always	Yes, always	Yes	systemic	chills	chills	feelings and sensations NEC	general system disorders NEC	general disorders and administration site conditions
217	1a	female	73	≥65	Moderna	mrna	2021-04-22	2021-05-20	1.65	62	22.7732	Higher technical school or college	non-smoker	Yes	yes	no	no	yes	no	no	no	no	Negative		no/ unknown	yes	positive	negative	yes	Neutral	Rather agree	I agree completely	78	I agree completely	Neutral	high	Always	Always	Frequently	Always	Always	Yes, always	Yes	local	painful arm	pain in extremity	musculoskeletal and connective tissue pain and discomfort	musculoskeletal and coective tissue disorders NEC	musculoskeletal and connective tissue disorders
217	2a	female	73	≥65	Moderna	mrna	2021-04-22	2021-05-20	1.65	62	22.7732	Higher technical school or college	non-smoker	Yes	yes	no	no	yes	no	no	no	no	Negative		no/ unknown	yes	positive	negative	yes	Neutral	Rather agree	I agree completely	78	I agree completely	Neutral	high	Always	Always	Frequently	Always	Always	Yes, always	Yes	systemic	fatigue	asthenia	asthenic conditions	general system disorders NEC	general disorders and administration site conditions
217	3a	female	73	≥65	Moderna	mrna	2021-04-22	2021-05-20	1.65	62	22.7732	Higher technical school or college	non-smoker	Yes	yes	no	no	yes	no	no	no	no	Negative		no/ unknown	yes	positive	negative	yes	Neutral	Rather agree	I agree completely	78	I agree completely	Neutral	high	Always	Always	Frequently	Always	Always	Yes, always	Yes	local	vaccination site tenderness	vaccination site tenderness	vaccination site reactions	administration site reactions	general disorders and administration site conditions
217	4a	female	73	≥65	Moderna	mrna	2021-04-22	2021-05-20	1.65	62	22.7732	Higher technical school or college	non-smoker	Yes	yes	no	no	yes	no	no	no	no	Negative		no/ unknown	yes	positive	negative	yes	Neutral	Rather agree	I agree completely	78	I agree completely	Neutral	high	Always	Always	Frequently	Always	Always	Yes, always	Yes	systemic	dizziness	dizziness	circulatory collapse and shock	decreased and nonspecific blood pressure disorders and shock	vascular disorders
217	5a	female	73	≥65	Moderna	mrna	2021-04-22	2021-05-20	1.65	62	22.7732	Higher technical school or college	non-smoker	Yes	yes	no	no	yes	no	no	no	no	Negative		no/ unknown	yes	positive	negative	yes	Neutral	Rather agree	I agree completely	78	I agree completely	Neutral	high	Always	Always	Frequently	Always	Always	Yes, always	Yes	local	vaccination site pain	vaccination site pain	vaccination site reactions	administration site reactions	general disorders and administration site conditions
217	6a	female	73	≥65	Moderna	mrna	2021-04-22	2021-05-20	1.65	62	22.7732	Higher technical school or college	non-smoker	Yes	yes	no	no	yes	no	no	no	no	Negative		no/ unknown	yes	positive	negative	yes	Neutral	Rather agree	I agree completely	78	I agree completely	Neutral	high	Always	Always	Frequently	Always	Always	Yes, always	Yes	systemic	headache	headache	headaches NEC	headaches	nervous system disorders
217	7a	female	73	≥65	Moderna	mrna	2021-04-22	2021-05-20	1.65	62	22.7732	Higher technical school or college	non-smoker	Yes	yes	no	no	yes	no	no	no	no	Negative		no/ unknown	yes	positive	negative	yes	Neutral	Rather agree	I agree completely	78	I agree completely	Neutral	high	Always	Always	Frequently	Always	Always	Yes, always	Yes	systemic	nausea	nausea	nausea and vomiting symptoms	gastrointestinal signs and symptoms	gastrointestinal disorders
217	8a	female	73	≥65	Moderna	mrna	2021-04-22	2021-05-20	1.65	62	22.7732	Higher technical school or college	non-smoker	Yes	yes	no	no	yes	no	no	no	no	Negative		no/ unknown	yes	positive	negative	yes	Neutral	Rather agree	I agree completely	78	I agree completely	Neutral	high	Always	Always	Frequently	Always	Always	Yes, always	Yes	systemic	fever	pyrexia	febrile disorders	body temperature conditions	general disorders and administration site conditions
217	8a	female	73	≥65	Moderna	mrna	2021-04-22	2021-05-20	1.65	62	22.7732	Higher technical school or college	non-smoker	Yes	yes	no	no	yes	no	no	no	no	Negative		no/ unknown	yes	positive	negative	yes	Neutral	Rather agree	I agree completely	78	I agree completely	Neutral	high	Always	Always	Frequently	Always	Always	Yes, always	Yes	systemic	fever	pyrexia	febrile disorders	body temperature conditions	general disorders and administration site conditions
217	8b	female	73	≥65	Moderna	mrna	2021-04-22	2021-05-20	1.65	62	22.7732	Higher technical school or college	non-smoker	Yes	yes	no	no	yes	no	no	no	no	Negative		no/ unknown	yes	positive	negative	yes	Neutral	Rather agree	I agree completely	78	I agree completely	Neutral	high	Always	Always	Frequently	Always	Always	Yes, always	Yes	systemic	feeling unwell	malaise	asthenic conditions	general system disorders NEC	general disorders and administration site conditions
217	8b	female	73	≥65	Moderna	mrna	2021-04-22	2021-05-20	1.65	62	22.7732	Higher technical school or college	non-smoker	Yes	yes	no	no	yes	no	no	no	no	Negative		no/ unknown	yes	positive	negative	yes	Neutral	Rather agree	I agree completely	78	I agree completely	Neutral	high	Always	Always	Frequently	Always	Always	Yes, always	Yes	systemic	feeling unwell	malaise	asthenic conditions	general system disorders NEC	general disorders and administration site conditions
217	9a	female	73	≥65	Moderna	mrna	2021-04-22	2021-05-20	1.65	62	22.7732	Higher technical school or college	non-smoker	Yes	yes	no	no	yes	no	no	no	no	Negative		no/ unknown	yes	positive	negative	yes	Neutral	Rather agree	I agree completely	78	I agree completely	Neutral	high	Always	Always	Frequently	Always	Always	Yes, always	Yes	systemic	muscle cramps	muscle spasms	muscle related signs and symptoms NEC	muscle disorders	musculoskeletal and connective tissue disorders
555	1a	female	66	≥65	Moderna	mrna	2021-04-23	2021-05-26	1.71	61	20.8611	University	non-smoker	Yes	yes	no	no	no	no	no	no	no			no/ unknown	no	negative	negative	no	Neutral	Rather agree	Rather agree	82	Rather agree	Neutral	high		Always	Frequently	Always	Frequently	Yes, always	Yes	local	vaccination site pain	vaccination site pain	vaccination site reactions	administration site reactions	general disorders and administration site conditions
555	2a	female	66	≥65	Moderna	mrna	2021-04-23	2021-05-26	1.71	61	20.8611	University	non-smoker	Yes	yes	no	no	no	no	no	no	no			no/ unknown	no	negative	negative	no	Neutral	Rather agree	Rather agree	82	Rather agree	Neutral	high		Always	Frequently	Always	Frequently	Yes, always	Yes	systemic	dizziness	dizziness	circulatory collapse and shock	decreased and nonspecific blood pressure disorders and shock	vascular disorders
555	3a	female	66	≥65	Moderna	mrna	2021-04-23	2021-05-26	1.71	61	20.8611	University	non-smoker	Yes	yes	no	no	no	no	no	no	no			no/ unknown	no	negative	negative	no	Neutral	Rather agree	Rather agree	82	Rather agree	Neutral	high		Always	Frequently	Always	Frequently	Yes, always	Yes	systemic	fatigue	asthenia	asthenic conditions	general system disorders NEC	general disorders and administration site conditions
555	4a	female	66	≥65	Moderna	mrna	2021-04-23	2021-05-26	1.71	61	20.8611	University	non-smoker	Yes	yes	no	no	no	no	no	no	no			no/ unknown	no	negative	negative	no	Neutral	Rather agree	Rather agree	82	Rather agree	Neutral	high		Always	Frequently	Always	Frequently	Yes, always	Yes	systemic	migraine	migraine	migraine headaches	headaches	nervous system disorders
555	5a	female	66	≥65	Moderna	mrna	2021-04-23	2021-05-26	1.71	61	20.8611	University	non-smoker	Yes	yes	no	no	no	no	no	no	no			no/ unknown	no	negative	negative	no	Neutral	Rather agree	Rather agree	82	Rather agree	Neutral	high		Always	Frequently	Always	Frequently	Yes, always	Yes	local	painful arm	pain in extremity	musculoskeletal and connective tissue pain and discomfort	musculoskeletal and coective tissue disorders NEC	musculoskeletal and connective tissue disorders
163	1a	male	75	≥65	Moderna	mrna	2021-04-22	2021-05-21	1.82	64	19.3213	University	occasionally	Yes	yes	no	no	yes	no	yes	no	no			no/ unknown	no	negative	negative	no	Rather agree	Rather disagree	Rather agree	90	Rather agree	Neutral	high	Always	Always	Frequently	Frequently	Always	Yes, always	Yes	systemic	nausea	nausea	nausea and vomiting symptoms	gastrointestinal signs and symptoms	gastrointestinal disorders
163	2a	male	75	≥65	Moderna	mrna	2021-04-22	2021-05-21	1.82	64	19.3213	University	occasionally	Yes	yes	no	no	yes	no	yes	no	no			no/ unknown	no	negative	negative	no	Rather agree	Rather disagree	Rather agree	90	Rather agree	Neutral	high	Always	Always	Frequently	Frequently	Always	Yes, always	Yes	systemic	feeling hungry	hunger	feelings and sensations NEC	general system disorders NEC	general disorders and administration site conditions
163	3a	male	75	≥65	Moderna	mrna	2021-04-22	2021-05-21	1.82	64	19.3213	University	occasionally	Yes	yes	no	no	yes	no	yes	no	no			no/ unknown	no	negative	negative	no	Rather agree	Rather disagree	Rather agree	90	Rather agree	Neutral	high	Always	Always	Frequently	Frequently	Always	Yes, always	Yes	local	vaccination site tenderness	vaccination site tenderness	vaccination site reactions	administration site reactions	general disorders and administration site conditions
165	1a	female	65	≥65	Moderna	mrna	2021-04-23	2021-06-02	1.69	66	23.1084	Vocational training or specialized baccalaureate	non-smoker	Yes	yes	no	no	no	no	no	no	no			no/ unknown	yes	negative	positive	yes	Rather agree	I agree completely	Rather agree	100	I agree completely	I agree completely	high	Always	Always	Always	Always	Always	Yes, always	Yes	systemic	headache	headache	headaches NEC	headaches	nervous system disorders
165	2a	female	65	≥65	Moderna	mrna	2021-04-23	2021-06-02	1.69	66	23.1084	Vocational training or specialized baccalaureate	non-smoker	Yes	yes	no	no	no	no	no	no	no			no/ unknown	yes	negative	positive	yes	Rather agree	I agree completely	Rather agree	100	I agree completely	I agree completely	high	Always	Always	Always	Always	Always	Yes, always	Yes	systemic	general body pain	pain	pain and discomfort NEC	general system disorders NEC	general disorders and administration site conditions
165	3a	female	65	≥65	Moderna	mrna	2021-04-23	2021-06-02	1.69	66	23.1084	Vocational training or specialized baccalaureate	non-smoker	Yes	yes	no	no	no	no	no	no	no			no/ unknown	yes	negative	positive	yes	Rather agree	I agree completely	Rather agree	100	I agree completely	I agree completely	high	Always	Always	Always	Always	Always	Yes, always	Yes	local	painful arm	pain in extremity	musculoskeletal and connective tissue pain and discomfort	musculoskeletal and coective tissue disorders NEC	musculoskeletal and connective tissue disorders
27	1a	female	71	≥65	Moderna	mrna	2021-04-22	nan	1.65	83	30.4867	Higher technical school or college	former smoker	No	no	no	no	no	no	no	no	no			yes	yes	positive	positive	yes	Rather agree	Neutral	Rather agree	77	Rather agree	Rather agree	high	Rarely	Always	Rarely	Frequently	Frequently	Yes, always	Yes	systemic	fatigue	asthenia	asthenic conditions	general system disorders NEC	general disorders and administration site conditions
27	2a	female	71	≥65	Moderna	mrna	2021-04-22	nan	1.65	83	30.4867	Higher technical school or college	former smoker	No	no	no	no	no	no	no	no	no			yes	yes	positive	positive	yes	Rather agree	Neutral	Rather agree	77	Rather agree	Rather agree	high	Rarely	Always	Rarely	Frequently	Frequently	Yes, always	Yes	systemic	chills	chills	feelings and sensations NEC	general system disorders NEC	general disorders and administration site conditions
27	2b	female	71	≥65	Moderna	mrna	2021-04-22	nan	1.65	83	30.4867	Higher technical school or college	former smoker	No	no	no	no	no	no	no	no	no			yes	yes	positive	positive	yes	Rather agree	Neutral	Rather agree	77	Rather agree	Rather agree	high	Rarely	Always	Rarely	Frequently	Frequently	Yes, always	Yes	systemic	feeling unwell	malaise	asthenic conditions	general system disorders NEC	general disorders and administration site conditions
27	3a	female	71	≥65	Moderna	mrna	2021-04-22	nan	1.65	83	30.4867	Higher technical school or college	former smoker	No	no	no	no	no	no	no	no	no			yes	yes	positive	positive	yes	Rather agree	Neutral	Rather agree	77	Rather agree	Rather agree	high	Rarely	Always	Rarely	Frequently	Frequently	Yes, always	Yes	local	painful arm	pain in extremity	musculoskeletal and connective tissue pain and discomfort	musculoskeletal and coective tissue disorders NEC	musculoskeletal and connective tissue disorders
276	1a	female	66	≥65	Moderna	mrna	2021-04-23	2021-05-25	1.57	53	21.5019	University	former smoker	No	no	no	no	no	no	no	no	no			yes	yes	positive	positive	yes	Rather agree	Rather agree	I agree completely	87	I agree completely	Rather agree	high	Never/Impossible	Always	Frequently	Always	Always	No	Yes	systemic	fever	pyrexia	febrile disorders	body temperature conditions	general disorders and administration site conditions
276	2a	female	66	≥65	Moderna	mrna	2021-04-23	2021-05-25	1.57	53	21.5019	University	former smoker	No	no	no	no	no	no	no	no	no			yes	yes	positive	positive	yes	Rather agree	Rather agree	I agree completely	87	I agree completely	Rather agree	high	Never/Impossible	Always	Frequently	Always	Always	No	Yes	systemic	headache	headache	headaches NEC	headaches	nervous system disorders
276	3a	female	66	≥65	Moderna	mrna	2021-04-23	2021-05-25	1.57	53	21.5019	University	former smoker	No	no	no	no	no	no	no	no	no			yes	yes	positive	positive	yes	Rather agree	Rather agree	I agree completely	87	I agree completely	Rather agree	high	Never/Impossible	Always	Frequently	Always	Always	No	Yes	systemic	general body pain	pain	pain and discomfort NEC	general system disorders NEC	general disorders and administration site conditions
276	4a	female	66	≥65	Moderna	mrna	2021-04-23	2021-05-25	1.57	53	21.5019	University	former smoker	No	no	no	no	no	no	no	no	no			yes	yes	positive	positive	yes	Rather agree	Rather agree	I agree completely	87	I agree completely	Rather agree	high	Never/Impossible	Always	Frequently	Always	Always	No	Yes	systemic	chest pain	chest pain	pain and discomfort NEC	general system disorders NEC	general disorders and administration site conditions
276	5a	female	66	≥65	Moderna	mrna	2021-04-23	2021-05-25	1.57	53	21.5019	University	former smoker	No	no	no	no	no	no	no	no	no			yes	yes	positive	positive	yes	Rather agree	Rather agree	I agree completely	87	I agree completely	Rather agree	high	Never/Impossible	Always	Frequently	Always	Always	No	Yes	local	vaccination site pain	vaccination site pain	vaccination site reactions	administration site reactions	general disorders and administration site conditions
276	6a	female	66	≥65	Moderna	mrna	2021-04-23	2021-05-25	1.57	53	21.5019	University	former smoker	No	no	no	no	no	no	no	no	no			yes	yes	positive	positive	yes	Rather agree	Rather agree	I agree completely	87	I agree completely	Rather agree	high	Never/Impossible	Always	Frequently	Always	Always	No	Yes	systemic	fever	pyrexia	febrile disorders	body temperature conditions	general disorders and administration site conditions
276	7a	female	66	≥65	Moderna	mrna	2021-04-23	2021-05-25	1.57	53	21.5019	University	former smoker	No	no	no	no	no	no	no	no	no			yes	yes	positive	positive	yes	Rather agree	Rather agree	I agree completely	87	I agree completely	Rather agree	high	Never/Impossible	Always	Frequently	Always	Always	No	Yes	systemic	headache	headache	headaches NEC	headaches	nervous system disorders
276	8a	female	66	≥65	Moderna	mrna	2021-04-23	2021-05-25	1.57	53	21.5019	University	former smoker	No	no	no	no	no	no	no	no	no			yes	yes	positive	positive	yes	Rather agree	Rather agree	I agree completely	87	I agree completely	Rather agree	high	Never/Impossible	Always	Frequently	Always	Always	No	Yes	systemic	general body pain	pain	pain and discomfort NEC	general system disorders NEC	general disorders and administration site conditions
276	9a	female	66	≥65	Moderna	mrna	2021-04-23	2021-05-25	1.57	53	21.5019	University	former smoker	No	no	no	no	no	no	no	no	no			yes	yes	positive	positive	yes	Rather agree	Rather agree	I agree completely	87	I agree completely	Rather agree	high	Never/Impossible	Always	Frequently	Always	Always	No	Yes	systemic	feeling cold	feeling cold	feelings and sensations NEC	general system disorders NEC	general disorders and administration site conditions
407	1a	female	66	≥65	Moderna	mrna	2021-04-23	2021-05-21	1.8	75	23.1481	University	former smoker	No	no	no	no	no	no	no	no	no			no/ unknown	no	negative	negative	no	Rather agree	Neutral	Rather agree	97	I agree completely	I disagree completely	high	Always	Always	Frequently	Frequently	Always	No	Yes	systemic	diarrhea	diarrhoea	diarrhoea (excl infective)	gastrointestinal motility and defaecation conditions	gastrointestinal disorders
407	2a	female	66	≥65	Moderna	mrna	2021-04-23	2021-05-21	1.8	75	23.1481	University	former smoker	No	no	no	no	no	no	no	no	no			no/ unknown	no	negative	negative	no	Rather agree	Neutral	Rather agree	97	I agree completely	I disagree completely	high	Always	Always	Frequently	Frequently	Always	No	Yes	systemic	headache	headache	headaches NEC	headaches	nervous system disorders
407	3a	female	66	≥65	Moderna	mrna	2021-04-23	2021-05-21	1.8	75	23.1481	University	former smoker	No	no	no	no	no	no	no	no	no			no/ unknown	no	negative	negative	no	Rather agree	Neutral	Rather agree	97	I agree completely	I disagree completely	high	Always	Always	Frequently	Frequently	Always	No	Yes	local	painful arm	pain in extremity	musculoskeletal and connective tissue pain and discomfort	musculoskeletal and coective tissue disorders NEC	musculoskeletal and connective tissue disorders
407	4a	female	66	≥65	Moderna	mrna	2021-04-23	2021-05-21	1.8	75	23.1481	University	former smoker	No	no	no	no	no	no	no	no	no			no/ unknown	no	negative	negative	no	Rather agree	Neutral	Rather agree	97	I agree completely	I disagree completely	high	Always	Always	Frequently	Frequently	Always	No	Yes	systemic	chills	chills	feelings and sensations NEC	general system disorders NEC	general disorders and administration site conditions
407	5a	female	66	≥65	Moderna	mrna	2021-04-23	2021-05-21	1.8	75	23.1481	University	former smoker	No	no	no	no	no	no	no	no	no			no/ unknown	no	negative	negative	no	Rather agree	Neutral	Rather agree	97	I agree completely	I disagree completely	high	Always	Always	Frequently	Frequently	Always	No	Yes	local	axillary lymph nodes enlarged	lymphadenopathy	lymphatic system disorders NEC	spleen, lymphatic and reticuloendothilial system disorders	blood and lymphatic system disorders
511	1a	male	71	≥65	Moderna	mrna	2021-04-23	2021-05-21	1.76	80	25.8264	Vocational training or specialized baccalaureate	non-smoker	No	no	no	no	no	no	no	no	no			no/ unknown	yes	negative	positive	yes	Rather agree	I agree completely	I agree completely	74	I agree completely	I agree completely	high	Never/Impossible	Always	Frequently	Frequently	Always	Yes, always	Yes	systemic	fatigue	asthenia	asthenic conditions	general system disorders NEC	general disorders and administration site conditions
511	2a	male	71	≥65	Moderna	mrna	2021-04-23	2021-05-21	1.76	80	25.8264	Vocational training or specialized baccalaureate	non-smoker	No	no	no	no	no	no	no	no	no			no/ unknown	yes	negative	positive	yes	Rather agree	I agree completely	I agree completely	74	I agree completely	I agree completely	high	Never/Impossible	Always	Frequently	Frequently	Always	Yes, always	Yes	systemic	nausea	nausea	nausea and vomiting symptoms	gastrointestinal signs and symptoms	gastrointestinal disorders
511	3a	male	71	≥65	Moderna	mrna	2021-04-23	2021-05-21	1.76	80	25.8264	Vocational training or specialized baccalaureate	non-smoker	No	no	no	no	no	no	no	no	no			no/ unknown	yes	negative	positive	yes	Rather agree	I agree completely	I agree completely	74	I agree completely	I agree completely	high	Never/Impossible	Always	Frequently	Frequently	Always	Yes, always	Yes	systemic	headache	headache	headaches NEC	headaches	nervous system disorders
103	1a	female	66	≥65	Moderna	mrna	2021-04-22	2021-05-21	1.56	71	29.1749	Vocational training or specialized baccalaureate	occasionally		unknown	no	no	unknown	no	no					no/ unknown	no	negative	negative	no	Rather agree	Neutral	Neutral	61	Rather agree	Neutral	high	Never/Impossible	Always	Always	Always	Frequently	Yes, always	Yes	local	vaccination site tenderness	vaccination site tenderness	vaccination site reactions	administration site reactions	general disorders and administration site conditions
103	2a	female	66	≥65	Moderna	mrna	2021-04-22	2021-05-21	1.56	71	29.1749	Vocational training or specialized baccalaureate	occasionally		unknown	no	no	unknown	no	no					no/ unknown	no	negative	negative	no	Rather agree	Neutral	Neutral	61	Rather agree	Neutral	high	Never/Impossible	Always	Always	Always	Frequently	Yes, always	Yes	systemic	muscle pain	myalgia	muscle pains	muscle disorders	musculoskeletal and connective tissue disorders
103	3a	female	66	≥65	Moderna	mrna	2021-04-22	2021-05-21	1.56	71	29.1749	Vocational training or specialized baccalaureate	occasionally		unknown	no	no	unknown	no	no					no/ unknown	no	negative	negative	no	Rather agree	Neutral	Neutral	61	Rather agree	Neutral	high	Never/Impossible	Always	Always	Always	Frequently	Yes, always	Yes	systemic	muscle pain	myalgia	muscle pains	muscle disorders	musculoskeletal and connective tissue disorders
535	1a	female	68	≥65	Moderna	mrna	2021-04-22	2021-05-21				Higher technical school or college		No	no	no	no	no	no	no	no	no			no/ unknown	no	negative	negative	no	I agree completely	I agree completely	I agree completely	99	I agree completely	I agree completely	high		Never/Impossible	Never/Impossible	Never/Impossible	Never/Impossible	Yes, always	Yes	local	vaccination site tenderness	vaccination site tenderness	vaccination site reactions	administration site reactions	general disorders and administration site conditions
535	2a	female	68	≥65	Moderna	mrna	2021-04-22	2021-05-21				Higher technical school or college		No	no	no	no	no	no	no	no	no			no/ unknown	no	negative	negative	no	I agree completely	I agree completely	I agree completely	99	I agree completely	I agree completely	high		Never/Impossible	Never/Impossible	Never/Impossible	Never/Impossible	Yes, always	Yes	local	vaccination site tenderness	vaccination site tenderness	vaccination site reactions	administration site reactions	general disorders and administration site conditions
535	3a	female	68	≥65	Moderna	mrna	2021-04-22	2021-05-21				Higher technical school or college		No	no	no	no	no	no	no	no	no			no/ unknown	no	negative	negative	no	I agree completely	I agree completely	I agree completely	99	I agree completely	I agree completely	high		Never/Impossible	Never/Impossible	Never/Impossible	Never/Impossible	Yes, always	Yes	systemic	muscle pain	myalgia	muscle pains	muscle disorders	musculoskeletal and connective tissue disorders
535	4a	female	68	≥65	Moderna	mrna	2021-04-22	2021-05-21				Higher technical school or college		No	no	no	no	no	no	no	no	no			no/ unknown	no	negative	negative	no	I agree completely	I agree completely	I agree completely	99	I agree completely	I agree completely	high		Never/Impossible	Never/Impossible	Never/Impossible	Never/Impossible	Yes, always	Yes	systemic	fever	pyrexia	febrile disorders	body temperature conditions	general disorders and administration site conditions
535	5a	female	68	≥65	Moderna	mrna	2021-04-22	2021-05-21				Higher technical school or college		No	no	no	no	no	no	no	no	no			no/ unknown	no	negative	negative	no	I agree completely	I agree completely	I agree completely	99	I agree completely	I agree completely	high		Never/Impossible	Never/Impossible	Never/Impossible	Never/Impossible	Yes, always	Yes	systemic	fatigue	asthenia	asthenic conditions	general system disorders NEC	general disorders and administration site conditions
535	6a	female	68	≥65	Moderna	mrna	2021-04-22	2021-05-21				Higher technical school or college		No	no	no	no	no	no	no	no	no			no/ unknown	no	negative	negative	no	I agree completely	I agree completely	I agree completely	99	I agree completely	I agree completely	high		Never/Impossible	Never/Impossible	Never/Impossible	Never/Impossible	Yes, always	Yes	systemic	cold sores lip	oral herpes	herpes viral infections	viral infectous disorders	infections and infestations
535	7a	female	68	≥65	Moderna	mrna	2021-04-22	2021-05-21				Higher technical school or college		No	no	no	no	no	no	no	no	no			no/ unknown	no	negative	negative	no	I agree completely	I agree completely	I agree completely	99	I agree completely	I agree completely	high		Never/Impossible	Never/Impossible	Never/Impossible	Never/Impossible	Yes, always	Yes	systemic	ear pain	ear pain	ear discorders NEC	aural disorders NEC	ear and labyrinth disorders
255	1a	female	68	≥65	Moderna	mrna	2021-04-23	nan	1.68	57	20.1956	University	non-smoker	Yes	no	no	no	no	no	yes	no	no	Negative		yes	no	negative	negative	yes	Rather disagree	I agree completely	I agree completely	82	I agree completely	I agree completely	high	Frequently	Always	Frequently	Always	Frequently	No	Yes	local	painful arm	pain in extremity	musculoskeletal and connective tissue pain and discomfort	musculoskeletal and coective tissue disorders NEC	musculoskeletal and connective tissue disorders
255	1b	female	68	≥65	Moderna	mrna	2021-04-23	nan	1.68	57	20.1956	University	non-smoker	Yes	no	no	no	no	no	yes	no	no	Negative		yes	no	negative	negative	yes	Rather disagree	I agree completely	I agree completely	82	I agree completely	I agree completely	high	Frequently	Always	Frequently	Always	Frequently	No	Yes	local	vaccination site swelling	vaccination site swelling	vaccination site reactions	administration site reactions	general disorders and administration site conditions
255	2a	female	68	≥65	Moderna	mrna	2021-04-23	nan	1.68	57	20.1956	University	non-smoker	Yes	no	no	no	no	no	yes	no	no	Negative		yes	no	negative	negative	yes	Rather disagree	I agree completely	I agree completely	82	I agree completely	I agree completely	high	Frequently	Always	Frequently	Always	Frequently	No	Yes	local	vaccination site rash	vaccination site rash	vaccination site reactions	administration site reactions	general disorders and administration site conditions
255	2b	female	68	≥65	Moderna	mrna	2021-04-23	nan	1.68	57	20.1956	University	non-smoker	Yes	no	no	no	no	no	yes	no	no	Negative		yes	no	negative	negative	yes	Rather disagree	I agree completely	I agree completely	82	I agree completely	I agree completely	high	Frequently	Always	Frequently	Always	Frequently	No	Yes	local	injection site itching	injection site pruritus	injection site reactions	administration site reactions	general disorders and administration site conditions
278	1a	male	66	≥65	Moderna	mrna	2021-04-22	2021-05-21	1.9	86	23.8227	Higher technical school or college	non-smoker	No	no	no	no	no	no	no	no	no	Negative		no/ unknown	no	negative	negative	no	Rather agree	Rather agree	I agree completely	85	Rather agree	Rather agree	high	Always	Frequently	Frequently	Frequently	Always	No	Yes	local	vaccination site pain	vaccination site pain	vaccination site reactions	administration site reactions	general disorders and administration site conditions
278	2a	male	66	≥65	Moderna	mrna	2021-04-22	2021-05-21	1.9	86	23.8227	Higher technical school or college	non-smoker	No	no	no	no	no	no	no	no	no	Negative		no/ unknown	no	negative	negative	no	Rather agree	Rather agree	I agree completely	85	Rather agree	Rather agree	high	Always	Frequently	Frequently	Frequently	Always	No	Yes	local	vaccination site pain	vaccination site pain	vaccination site reactions	administration site reactions	general disorders and administration site conditions
278	3a	male	66	≥65	Moderna	mrna	2021-04-22	2021-05-21	1.9	86	23.8227	Higher technical school or college	non-smoker	No	no	no	no	no	no	no	no	no	Negative		no/ unknown	no	negative	negative	no	Rather agree	Rather agree	I agree completely	85	Rather agree	Rather agree	high	Always	Frequently	Frequently	Frequently	Always	No	Yes	systemic	allergic rhinitis	rhinitis allergic	nasal congestions and inflammation	upper respiratory tract disorders (excl inflammation)	respiratory, thoracic and mediastinal disorders
278	4a	male	66	≥65	Moderna	mrna	2021-04-22	2021-05-21	1.9	86	23.8227	Higher technical school or college	non-smoker	No	no	no	no	no	no	no	no	no	Negative		no/ unknown	no	negative	negative	no	Rather agree	Rather agree	I agree completely	85	Rather agree	Rather agree	high	Always	Frequently	Frequently	Frequently	Always	No	Yes	local	painful arm	pain in extremity	musculoskeletal and connective tissue pain and discomfort	musculoskeletal and coective tissue disorders NEC	musculoskeletal and connective tissue disorders
278	5a	male	66	≥65	Moderna	mrna	2021-04-22	2021-05-21	1.9	86	23.8227	Higher technical school or college	non-smoker	No	no	no	no	no	no	no	no	no	Negative		no/ unknown	no	negative	negative	no	Rather agree	Rather agree	I agree completely	85	Rather agree	Rather agree	high	Always	Frequently	Frequently	Frequently	Always	No	Yes	systemic	skin rash	rash	rashes, eruptions and exanthems NEC	epidermal and dermal conditions	skin and subcutaneous tissue disorders
278	6a	male	66	≥65	Moderna	mrna	2021-04-22	2021-05-21	1.9	86	23.8227	Higher technical school or college	non-smoker	No	no	no	no	no	no	no	no	no	Negative		no/ unknown	no	negative	negative	no	Rather agree	Rather agree	I agree completely	85	Rather agree	Rather agree	high	Always	Frequently	Frequently	Frequently	Always	No	Yes	systemic	headache	headache	headaches NEC	headaches	nervous system disorders
112	1a	female	71	≥65	Moderna	mrna	2021-04-21	2021-05-21	1.56	63	25.8876		non-smoker	Yes	no	no	no	yes	no	no	no	no			no/ unknown	no	negative	negative	no	Neutral	Rather agree	Rather agree	96	I agree completely	I agree completely	high	Never/Impossible	Always	Always	Always	Always	No	Yes	systemic	general body pain	pain	pain and discomfort NEC	general system disorders NEC	general disorders and administration site conditions
112	2a	female	71	≥65	Moderna	mrna	2021-04-21	2021-05-21	1.56	63	25.8876		non-smoker	Yes	no	no	no	yes	no	no	no	no			no/ unknown	no	negative	negative	no	Neutral	Rather agree	Rather agree	96	I agree completely	I agree completely	high	Never/Impossible	Always	Always	Always	Always	No	Yes	systemic	feelings of weakness	asthenia	asthenic conditions	general system disorders NEC	general disorders and administration site conditions
112	3a	female	71	≥65	Moderna	mrna	2021-04-21	2021-05-21	1.56	63	25.8876		non-smoker	Yes	no	no	no	yes	no	no	no	no			no/ unknown	no	negative	negative	no	Neutral	Rather agree	Rather agree	96	I agree completely	I agree completely	high	Never/Impossible	Always	Always	Always	Always	No	Yes	systemic	swallowing painful	odynophagia	gastrointestinal signs and symptoms NEC	gastrointestinal signs and symptoms	gastrointestinal disorders
230	1a	female	69	≥65	Moderna	mrna	2021-04-22	2021-05-21	1.65	50	18.3655	Vocational training or specialized baccalaureate	non-smoker	No	no	no	no	no	no	no	no	no			no/ unknown	no	negative	negative	no	Neutral	Neutral	Rather agree	75	Rather agree	Neutral	high	Never/Impossible	Frequently	Frequently	Frequently	Frequently	No	Yes	local	painful arm	pain in extremity	musculoskeletal and connective tissue pain and discomfort	musculoskeletal and coective tissue disorders NEC	musculoskeletal and connective tissue disorders
230	2a	female	69	≥65	Moderna	mrna	2021-04-22	2021-05-21	1.65	50	18.3655	Vocational training or specialized baccalaureate	non-smoker	No	no	no	no	no	no	no	no	no			no/ unknown	no	negative	negative	no	Neutral	Neutral	Rather agree	75	Rather agree	Neutral	high	Never/Impossible	Frequently	Frequently	Frequently	Frequently	No	Yes	local	injection site redness	injection site erythema	injection site reactions	administration site reactions	general disorders and administration site conditions
230	3a	female	69	≥65	Moderna	mrna	2021-04-22	2021-05-21	1.65	50	18.3655	Vocational training or specialized baccalaureate	non-smoker	No	no	no	no	no	no	no	no	no			no/ unknown	no	negative	negative	no	Neutral	Neutral	Rather agree	75	Rather agree	Neutral	high	Never/Impossible	Frequently	Frequently	Frequently	Frequently	No	Yes	local	painful arm	pain in extremity	musculoskeletal and connective tissue pain and discomfort	musculoskeletal and coective tissue disorders NEC	musculoskeletal and connective tissue disorders
230	4a	female	69	≥65	Moderna	mrna	2021-04-22	2021-05-21	1.65	50	18.3655	Vocational training or specialized baccalaureate	non-smoker	No	no	no	no	no	no	no	no	no			no/ unknown	no	negative	negative	no	Neutral	Neutral	Rather agree	75	Rather agree	Neutral	high	Never/Impossible	Frequently	Frequently	Frequently	Frequently	No	Yes	systemic	fatigue	asthenia	asthenic conditions	general system disorders NEC	general disorders and administration site conditions
230	5a	female	69	≥65	Moderna	mrna	2021-04-22	2021-05-21	1.65	50	18.3655	Vocational training or specialized baccalaureate	non-smoker	No	no	no	no	no	no	no	no	no			no/ unknown	no	negative	negative	no	Neutral	Neutral	Rather agree	75	Rather agree	Neutral	high	Never/Impossible	Frequently	Frequently	Frequently	Frequently	No	Yes	systemic	muscle pain	myalgia	muscle pains	muscle disorders	musculoskeletal and connective tissue disorders
51	1a	female	70	≥65	Moderna	mrna	2021-04-22	2021-05-26	1.56	60	24.6548	Higher technical school or college	non-smoker	No	no	no	no	no	no	no	no	no			no/ unknown	no	negative	negative	no	Neutral	Rather agree	Neutral		Neutral	Neutral		Never/Impossible	Always	Frequently	Always	Frequently	Yes, always	Yes	systemic	fatigue	asthenia	asthenic conditions	general system disorders NEC	general disorders and administration site conditions
51	2a	female	70	≥65	Moderna	mrna	2021-04-22	2021-05-26	1.56	60	24.6548	Higher technical school or college	non-smoker	No	no	no	no	no	no	no	no	no			no/ unknown	no	negative	negative	no	Neutral	Rather agree	Neutral		Neutral	Neutral		Never/Impossible	Always	Frequently	Always	Frequently	Yes, always	Yes	systemic	muscle pain	myalgia	muscle pains	muscle disorders	musculoskeletal and connective tissue disorders
51	3a	female	70	≥65	Moderna	mrna	2021-04-22	2021-05-26	1.56	60	24.6548	Higher technical school or college	non-smoker	No	no	no	no	no	no	no	no	no			no/ unknown	no	negative	negative	no	Neutral	Rather agree	Neutral		Neutral	Neutral		Never/Impossible	Always	Frequently	Always	Frequently	Yes, always	Yes	systemic	muscle pain	myalgia	muscle pains	muscle disorders	musculoskeletal and connective tissue disorders
51	4a	female	70	≥65	Moderna	mrna	2021-04-22	2021-05-26	1.56	60	24.6548	Higher technical school or college	non-smoker	No	no	no	no	no	no	no	no	no			no/ unknown	no	negative	negative	no	Neutral	Rather agree	Neutral		Neutral	Neutral		Never/Impossible	Always	Frequently	Always	Frequently	Yes, always	Yes	local	painful arm	pain in extremity	musculoskeletal and connective tissue pain and discomfort	musculoskeletal and coective tissue disorders NEC	musculoskeletal and connective tissue disorders
51	5a	female	70	≥65	Moderna	mrna	2021-04-22	2021-05-26	1.56	60	24.6548	Higher technical school or college	non-smoker	No	no	no	no	no	no	no	no	no			no/ unknown	no	negative	negative	no	Neutral	Rather agree	Neutral		Neutral	Neutral		Never/Impossible	Always	Frequently	Always	Frequently	Yes, always	Yes	systemic	itchy rash	rash pruritic	rashes, eruptions and exanthems NEC	epidermal and dermal conditions	skin and subcutaneous tissue disorders
51	6a	female	70	≥65	Moderna	mrna	2021-04-22	2021-05-26	1.56	60	24.6548	Higher technical school or college	non-smoker	No	no	no	no	no	no	no	no	no			no/ unknown	no	negative	negative	no	Neutral	Rather agree	Neutral		Neutral	Neutral		Never/Impossible	Always	Frequently	Always	Frequently	Yes, always	Yes	systemic	nausea	nausea	nausea and vomiting symptoms	gastrointestinal signs and symptoms	gastrointestinal disorders
51	7a	female	70	≥65	Moderna	mrna	2021-04-22	2021-05-26	1.56	60	24.6548	Higher technical school or college	non-smoker	No	no	no	no	no	no	no	no	no			no/ unknown	no	negative	negative	no	Neutral	Rather agree	Neutral		Neutral	Neutral		Never/Impossible	Always	Frequently	Always	Frequently	Yes, always	Yes	systemic	general body pain	pain	pain and discomfort NEC	general system disorders NEC	general disorders and administration site conditions
51	7a	female	70	≥65	Moderna	mrna	2021-04-22	2021-05-26	1.56	60	24.6548	Higher technical school or college	non-smoker	No	no	no	no	no	no	no	no	no			no/ unknown	no	negative	negative	no	Neutral	Rather agree	Neutral		Neutral	Neutral		Never/Impossible	Always	Frequently	Always	Frequently	Yes, always	Yes	systemic	general body pain	pain	pain and discomfort NEC	general system disorders NEC	general disorders and administration site conditions
207	1a	female	78	≥65	Moderna	mrna	2021-04-22	2021-05-26	1.62	62	23.6244	Higher technical school or college	non-smoker	Yes	yes										no/ unknown	no	negative	negative	no	Rather agree	Neutral	Rather agree	72	Rather agree	Rather agree	high	Never/Impossible	Frequently	Frequently	Always	Always	No	Yes	systemic	nausea	nausea	nausea and vomiting symptoms	gastrointestinal signs and symptoms	gastrointestinal disorders
207	2a	female	78	≥65	Moderna	mrna	2021-04-22	2021-05-26	1.62	62	23.6244	Higher technical school or college	non-smoker	Yes	yes										no/ unknown	no	negative	negative	no	Rather agree	Neutral	Rather agree	72	Rather agree	Rather agree	high	Never/Impossible	Frequently	Frequently	Always	Always	No	Yes	systemic	painful feet	pain in extremity	musculoskeletal and connective tissue pain and discomfort	musculoskeletal and coective tissue disorders NEC	musculoskeletal and connective tissue disorders
207	2b	female	78	≥65	Moderna	mrna	2021-04-22	2021-05-26	1.62	62	23.6244	Higher technical school or college	non-smoker	Yes	yes										no/ unknown	no	negative	negative	no	Rather agree	Neutral	Rather agree	72	Rather agree	Rather agree	high	Never/Impossible	Frequently	Frequently	Always	Always	No	Yes	systemic	painful hand	pain in extremity	musculoskeletal and connective tissue pain and discomfort	musculoskeletal and coective tissue disorders NEC	musculoskeletal and connective tissue disorders
207	3a	female	78	≥65	Moderna	mrna	2021-04-22	2021-05-26	1.62	62	23.6244	Higher technical school or college	non-smoker	Yes	yes										no/ unknown	no	negative	negative	no	Rather agree	Neutral	Rather agree	72	Rather agree	Rather agree	high	Never/Impossible	Frequently	Frequently	Always	Always	No	Yes	systemic	pain in joint involving hand	arthralgia	joint related signs and symptoms	joint disorders	musculoskeletal and connective tissue disorders
207	4a	female	78	≥65	Moderna	mrna	2021-04-22	2021-05-26	1.62	62	23.6244	Higher technical school or college	non-smoker	Yes	yes										no/ unknown	no	negative	negative	no	Rather agree	Neutral	Rather agree	72	Rather agree	Rather agree	high	Never/Impossible	Frequently	Frequently	Always	Always	No	Yes	systemic	fatigue	asthenia	asthenic conditions	general system disorders NEC	general disorders and administration site conditions
207	5a	female	78	≥65	Moderna	mrna	2021-04-22	2021-05-26	1.62	62	23.6244	Higher technical school or college	non-smoker	Yes	yes										no/ unknown	no	negative	negative	no	Rather agree	Neutral	Rather agree	72	Rather agree	Rather agree	high	Never/Impossible	Frequently	Frequently	Always	Always	No	Yes	systemic	fever	pyrexia	febrile disorders	body temperature conditions	general disorders and administration site conditions
207	6a	female	78	≥65	Moderna	mrna	2021-04-22	2021-05-26	1.62	62	23.6244	Higher technical school or college	non-smoker	Yes	yes										no/ unknown	no	negative	negative	no	Rather agree	Neutral	Rather agree	72	Rather agree	Rather agree	high	Never/Impossible	Frequently	Frequently	Always	Always	No	Yes	systemic	pain in fingers	pain in extremity	musculoskeletal and connective tissue pain and discomfort	musculoskeletal and coective tissue disorders NEC	musculoskeletal and connective tissue disorders
207	6b	female	78	≥65	Moderna	mrna	2021-04-22	2021-05-26	1.62	62	23.6244	Higher technical school or college	non-smoker	Yes	yes										no/ unknown	no	negative	negative	no	Rather agree	Neutral	Rather agree	72	Rather agree	Rather agree	high	Never/Impossible	Frequently	Frequently	Always	Always	No	Yes	systemic	pain in toe	pain in extremity	musculoskeletal and connective tissue pain and discomfort	musculoskeletal and coective tissue disorders NEC	musculoskeletal and connective tissue disorders
253	1a	female	71	≥65	Moderna	mrna	2021-04-22	2021-05-20	1.6	48	18.75	Vocational training or specialized baccalaureate	non-smoker	No	no	no	no	no	no	no	no	no			no/ unknown	no	negative	negative	no	Rather agree	Rather agree	Rather agree	90	I agree completely	Rather agree	high	Never/Impossible		Frequently	Always		No	Yes	local	painful arm	pain in extremity	musculoskeletal and connective tissue pain and discomfort	musculoskeletal and coective tissue disorders NEC	musculoskeletal and connective tissue disorders
253	2a	female	71	≥65	Moderna	mrna	2021-04-22	2021-05-20	1.6	48	18.75	Vocational training or specialized baccalaureate	non-smoker	No	no	no	no	no	no	no	no	no			no/ unknown	no	negative	negative	no	Rather agree	Rather agree	Rather agree	90	I agree completely	Rather agree	high	Never/Impossible		Frequently	Always		No	Yes	local	painful arm	pain in extremity	musculoskeletal and connective tissue pain and discomfort	musculoskeletal and coective tissue disorders NEC	musculoskeletal and connective tissue disorders
253	3a	female	71	≥65	Moderna	mrna	2021-04-22	2021-05-20	1.6	48	18.75	Vocational training or specialized baccalaureate	non-smoker	No	no	no	no	no	no	no	no	no			no/ unknown	no	negative	negative	no	Rather agree	Rather agree	Rather agree	90	I agree completely	Rather agree	high	Never/Impossible		Frequently	Always		No	Yes	systemic	headache	headache	headaches NEC	headaches	nervous system disorders
253	4a	female	71	≥65	Moderna	mrna	2021-04-22	2021-05-20	1.6	48	18.75	Vocational training or specialized baccalaureate	non-smoker	No	no	no	no	no	no	no	no	no			no/ unknown	no	negative	negative	no	Rather agree	Rather agree	Rather agree	90	I agree completely	Rather agree	high	Never/Impossible		Frequently	Always		No	Yes	systemic	neck pain	neck pain	musculoskeletal and connective tissue pain and discomfort	musculoskeletal and coective tissue disorders NEC	musculoskeletal and connective tissue disorders
253	5a	female	71	≥65	Moderna	mrna	2021-04-22	2021-05-20	1.6	48	18.75	Vocational training or specialized baccalaureate	non-smoker	No	no	no	no	no	no	no	no	no			no/ unknown	no	negative	negative	no	Rather agree	Rather agree	Rather agree	90	I agree completely	Rather agree	high	Never/Impossible		Frequently	Always		No	Yes	systemic	fatigue	asthenia	asthenic conditions	general system disorders NEC	general disorders and administration site conditions
126	10a	female	69	≥65	Moderna	mrna	2021-04-21	2021-05-20	1.65	70	25.7117	Vocational training or specialized baccalaureate	non-smoker	No	no	no	no	no	no	no	no	no			no/ unknown	no	negative	negative	no	Neutral	Neutral	Neutral	50	Rather disagree	I disagree completely	high	Never/Impossible	Always	Frequently	Always	Always	No	Yes	systemic	fatigue	asthenia	asthenic conditions	general system disorders NEC	general disorders and administration site conditions
126	10b	female	69	≥65	Moderna	mrna	2021-04-21	2021-05-20	1.65	70	25.7117	Vocational training or specialized baccalaureate	non-smoker	No	no	no	no	no	no	no	no	no			no/ unknown	no	negative	negative	no	Neutral	Neutral	Neutral	50	Rather disagree	I disagree completely	high	Never/Impossible	Always	Frequently	Always	Always	No	Yes	systemic	feeling unwell	malaise	asthenic conditions	general system disorders NEC	general disorders and administration site conditions
126	1a	female	69	≥65	Moderna	mrna	2021-04-21	2021-05-20	1.65	70	25.7117	Vocational training or specialized baccalaureate	non-smoker	No	no	no	no	no	no	no	no	no			no/ unknown	no	negative	negative	no	Neutral	Neutral	Neutral	50	Rather disagree	I disagree completely	high	Never/Impossible	Always	Frequently	Always	Always	No	Yes	local	painful arm	pain in extremity	musculoskeletal and connective tissue pain and discomfort	musculoskeletal and coective tissue disorders NEC	musculoskeletal and connective tissue disorders
126	2a	female	69	≥65	Moderna	mrna	2021-04-21	2021-05-20	1.65	70	25.7117	Vocational training or specialized baccalaureate	non-smoker	No	no	no	no	no	no	no	no	no			no/ unknown	no	negative	negative	no	Neutral	Neutral	Neutral	50	Rather disagree	I disagree completely	high	Never/Impossible	Always	Frequently	Always	Always	No	Yes	local	painful arm	pain in extremity	musculoskeletal and connective tissue pain and discomfort	musculoskeletal and coective tissue disorders NEC	musculoskeletal and connective tissue disorders
126	3a	female	69	≥65	Moderna	mrna	2021-04-21	2021-05-20	1.65	70	25.7117	Vocational training or specialized baccalaureate	non-smoker	No	no	no	no	no	no	no	no	no			no/ unknown	no	negative	negative	no	Neutral	Neutral	Neutral	50	Rather disagree	I disagree completely	high	Never/Impossible	Always	Frequently	Always	Always	No	Yes	systemic	headache	headache	headaches NEC	headaches	nervous system disorders
126	4a	female	69	≥65	Moderna	mrna	2021-04-21	2021-05-20	1.65	70	25.7117	Vocational training or specialized baccalaureate	non-smoker	No	no	no	no	no	no	no	no	no			no/ unknown	no	negative	negative	no	Neutral	Neutral	Neutral	50	Rather disagree	I disagree completely	high	Never/Impossible	Always	Frequently	Always	Always	No	Yes	systemic	general body pain	pain	pain and discomfort NEC	general system disorders NEC	general disorders and administration site conditions
126	5a	female	69	≥65	Moderna	mrna	2021-04-21	2021-05-20	1.65	70	25.7117	Vocational training or specialized baccalaureate	non-smoker	No	no	no	no	no	no	no	no	no			no/ unknown	no	negative	negative	no	Neutral	Neutral	Neutral	50	Rather disagree	I disagree completely	high	Never/Impossible	Always	Frequently	Always	Always	No	Yes	systemic	fatigue	asthenia	asthenic conditions	general system disorders NEC	general disorders and administration site conditions
126	6a	female	69	≥65	Moderna	mrna	2021-04-21	2021-05-20	1.65	70	25.7117	Vocational training or specialized baccalaureate	non-smoker	No	no	no	no	no	no	no	no	no			no/ unknown	no	negative	negative	no	Neutral	Neutral	Neutral	50	Rather disagree	I disagree completely	high	Never/Impossible	Always	Frequently	Always	Always	No	Yes	systemic	fever	pyrexia	febrile disorders	body temperature conditions	general disorders and administration site conditions
126	7a	female	69	≥65	Moderna	mrna	2021-04-21	2021-05-20	1.65	70	25.7117	Vocational training or specialized baccalaureate	non-smoker	No	no	no	no	no	no	no	no	no			no/ unknown	no	negative	negative	no	Neutral	Neutral	Neutral	50	Rather disagree	I disagree completely	high	Never/Impossible	Always	Frequently	Always	Always	No	Yes	systemic	laryngitis	laryngitis	upper respiratory tract infections NEC	respiratory tract infections	respiratory, thoracic and mediastinal disorders
126	8a	female	69	≥65	Moderna	mrna	2021-04-21	2021-05-20	1.65	70	25.7117	Vocational training or specialized baccalaureate	non-smoker	No	no	no	no	no	no	no	no	no			no/ unknown	no	negative	negative	no	Neutral	Neutral	Neutral	50	Rather disagree	I disagree completely	high	Never/Impossible	Always	Frequently	Always	Always	No	Yes	systemic	feverish	pyrexia	febrile disorders	body temperature conditions	general disorders and administration site conditions
126	9a	female	69	≥65	Moderna	mrna	2021-04-21	2021-05-20	1.65	70	25.7117	Vocational training or specialized baccalaureate	non-smoker	No	no	no	no	no	no	no	no	no			no/ unknown	no	negative	negative	no	Neutral	Neutral	Neutral	50	Rather disagree	I disagree completely	high	Never/Impossible	Always	Frequently	Always	Always	No	Yes	systemic	lymph nodes enlarged	lymphadenopathy	lymphatic system disorders NEC	spleen, lymphatic and reticuloendothilial system disorders	blood and lymphatic system disorders
204	1a	female	73	≥65	Moderna	mrna	2021-04-28	2021-05-27	1.7	60	20.7612	Vocational training or specialized baccalaureate	non-smoker	No	no	no	no	no	no	no	no	no			no/ unknown	no	negative	negative	no	Rather agree	Rather agree	Rather agree	49	I agree completely	I agree completely	low		Frequently	Frequently	Always	Always	No	Yes	local	painful arm	pain in extremity	musculoskeletal and connective tissue pain and discomfort	musculoskeletal and coective tissue disorders NEC	musculoskeletal and connective tissue disorders
204	2a	female	73	≥65	Moderna	mrna	2021-04-28	2021-05-27	1.7	60	20.7612	Vocational training or specialized baccalaureate	non-smoker	No	no	no	no	no	no	no	no	no			no/ unknown	no	negative	negative	no	Rather agree	Rather agree	Rather agree	49	I agree completely	I agree completely	low		Frequently	Frequently	Always	Always	No	Yes	local	vaccination site movement impairment	vaccination site movement impairment	vaccination site reactions	administration site reactions	general disorders and administration site conditions
440	1a	female	73	≥65	Moderna	mrna	2021-04-22	2021-05-21	1.66	65	23.5883	Vocational training or specialized baccalaureate	non-smoker	Yes	yes	no	no	no	no	no	no	no			no/ unknown	no	negative	negative	no	Rather agree	Rather agree	Rather agree	80	I agree completely	I agree completely	high	Never/Impossible	Frequently	Frequently	Always	Frequently	No	Yes	local	painful arm	pain in extremity	musculoskeletal and connective tissue pain and discomfort	musculoskeletal and coective tissue disorders NEC	musculoskeletal and connective tissue disorders
440	2a	female	73	≥65	Moderna	mrna	2021-04-22	2021-05-21	1.66	65	23.5883	Vocational training or specialized baccalaureate	non-smoker	Yes	yes	no	no	no	no	no	no	no			no/ unknown	no	negative	negative	no	Rather agree	Rather agree	Rather agree	80	I agree completely	I agree completely	high	Never/Impossible	Frequently	Frequently	Always	Frequently	No	Yes	local	injection site itching	injection site pruritus	injection site reactions	administration site reactions	general disorders and administration site conditions
440	2b	female	73	≥65	Moderna	mrna	2021-04-22	2021-05-21	1.66	65	23.5883	Vocational training or specialized baccalaureate	non-smoker	Yes	yes	no	no	no	no	no	no	no			no/ unknown	no	negative	negative	no	Rather agree	Rather agree	Rather agree	80	I agree completely	I agree completely	high	Never/Impossible	Frequently	Frequently	Always	Frequently	No	Yes	local	injection site redness	injection site erythema	injection site reactions	administration site reactions	general disorders and administration site conditions
440	3a	female	73	≥65	Moderna	mrna	2021-04-22	2021-05-21	1.66	65	23.5883	Vocational training or specialized baccalaureate	non-smoker	Yes	yes	no	no	no	no	no	no	no			no/ unknown	no	negative	negative	no	Rather agree	Rather agree	Rather agree	80	I agree completely	I agree completely	high	Never/Impossible	Frequently	Frequently	Always	Frequently	No	Yes	local	painful arm	pain in extremity	musculoskeletal and connective tissue pain and discomfort	musculoskeletal and coective tissue disorders NEC	musculoskeletal and connective tissue disorders
440	4a	female	73	≥65	Moderna	mrna	2021-04-22	2021-05-21	1.66	65	23.5883	Vocational training or specialized baccalaureate	non-smoker	Yes	yes	no	no	no	no	no	no	no			no/ unknown	no	negative	negative	no	Rather agree	Rather agree	Rather agree	80	I agree completely	I agree completely	high	Never/Impossible	Frequently	Frequently	Always	Frequently	No	Yes	systemic	fatigue	asthenia	asthenic conditions	general system disorders NEC	general disorders and administration site conditions
440	5a	female	73	≥65	Moderna	mrna	2021-04-22	2021-05-21	1.66	65	23.5883	Vocational training or specialized baccalaureate	non-smoker	Yes	yes	no	no	no	no	no	no	no			no/ unknown	no	negative	negative	no	Rather agree	Rather agree	Rather agree	80	I agree completely	I agree completely	high	Never/Impossible	Frequently	Frequently	Always	Frequently	No	Yes	systemic	headache	headache	headaches NEC	headaches	nervous system disorders
440	6a	female	73	≥65	Moderna	mrna	2021-04-22	2021-05-21	1.66	65	23.5883	Vocational training or specialized baccalaureate	non-smoker	Yes	yes	no	no	no	no	no	no	no			no/ unknown	no	negative	negative	no	Rather agree	Rather agree	Rather agree	80	I agree completely	I agree completely	high	Never/Impossible	Frequently	Frequently	Always	Frequently	No	Yes	systemic	muscle pain	myalgia	muscle pains	muscle disorders	musculoskeletal and connective tissue disorders
408	1a	female	68	≥65	Moderna	mrna	2021-04-21	2021-05-20	1.58	54	21.6311	Vocational training or specialized baccalaureate	non-smoker	Yes	yes		no	no	no	no	no	no			no/ unknown	no	negative	negative	no	Rather agree	Rather agree	I agree completely	63	I agree completely	I agree completely	high	Always	Always	Frequently	Always	Always	Yes, sometimes	Yes	local	painful arm	pain in extremity	musculoskeletal and connective tissue pain and discomfort	musculoskeletal and coective tissue disorders NEC	musculoskeletal and connective tissue disorders
408	2a	female	68	≥65	Moderna	mrna	2021-04-21	2021-05-20	1.58	54	21.6311	Vocational training or specialized baccalaureate	non-smoker	Yes	yes		no	no	no	no	no	no			no/ unknown	no	negative	negative	no	Rather agree	Rather agree	I agree completely	63	I agree completely	I agree completely	high	Always	Always	Frequently	Always	Always	Yes, sometimes	Yes	local	painful arm	pain in extremity	musculoskeletal and connective tissue pain and discomfort	musculoskeletal and coective tissue disorders NEC	musculoskeletal and connective tissue disorders
408	3a	female	68	≥65	Moderna	mrna	2021-04-21	2021-05-20	1.58	54	21.6311	Vocational training or specialized baccalaureate	non-smoker	Yes	yes		no	no	no	no	no	no			no/ unknown	no	negative	negative	no	Rather agree	Rather agree	I agree completely	63	I agree completely	I agree completely	high	Always	Always	Frequently	Always	Always	Yes, sometimes	Yes	systemic	general body pain	pain	pain and discomfort NEC	general system disorders NEC	general disorders and administration site conditions
408	4a	female	68	≥65	Moderna	mrna	2021-04-21	2021-05-20	1.58	54	21.6311	Vocational training or specialized baccalaureate	non-smoker	Yes	yes		no	no	no	no	no	no			no/ unknown	no	negative	negative	no	Rather agree	Rather agree	I agree completely	63	I agree completely	I agree completely	high	Always	Always	Frequently	Always	Always	Yes, sometimes	Yes	systemic	fever	pyrexia	febrile disorders	body temperature conditions	general disorders and administration site conditions
341	1a	male	73	≥65	Moderna	mrna	2021-04-21	2021-06-03	1.87	86	24.5932	Higher technical school or college	former smoker	No	no	no	no	no	no	no	no	no	Negative		no/ unknown	no	negative	negative	no	I agree completely	I agree completely	Rather agree	97	I agree completely	I agree completely	high	Never/Impossible	Frequently	Frequently	Always	Always	No	Yes	systemic	herpes zoster	herpes zoster	skin and subcutaneous tissue viral infections	skin and subcutaneous tissue infections and infestations	skin and subcutaneous tissue disorders
341	1a	male	73	≥65	Moderna	mrna	2021-04-21	2021-06-03	1.87	86	24.5932	Higher technical school or college	former smoker	No	no	no	no	no	no	no	no	no	Negative		no/ unknown	no	negative	negative	no	I agree completely	I agree completely	Rather agree	97	I agree completely	I agree completely	high	Never/Impossible	Frequently	Frequently	Always	Always	No	Yes	systemic	herpes zoster	herpes zoster	skin and subcutaneous tissue viral infections	skin and subcutaneous tissue infections and infestations	skin and subcutaneous tissue disorders
341	2a	male	73	≥65	Moderna	mrna	2021-04-21	2021-06-03	1.87	86	24.5932	Higher technical school or college	former smoker	No	no	no	no	no	no	no	no	no	Negative		no/ unknown	no	negative	negative	no	I agree completely	I agree completely	Rather agree	97	I agree completely	I agree completely	high	Never/Impossible	Frequently	Frequently	Always	Always	No	Yes	systemic	retinal detachment	retinal detachment	retinal structural change, deposit and degeneration	ocular structural change, deposit and degeneration NEC	eye disorders
573	1a	female	70	≥65	Moderna	mrna	2021-04-22	2021-05-19	1.62	75	28.578	Vocational training or specialized baccalaureate	non-smoker	No	no	no	no	no	no	no	no	no			no/ unknown	no	negative	negative	no	Rather agree	Rather agree	I agree completely	88	I agree completely	I agree completely	high	Always	Always	Always	Always	Always	Yes, always	Yes	local	vaccination site pain	vaccination site pain	vaccination site reactions	administration site reactions	general disorders and administration site conditions
573	2a	female	70	≥65	Moderna	mrna	2021-04-22	2021-05-19	1.62	75	28.578	Vocational training or specialized baccalaureate	non-smoker	No	no	no	no	no	no	no	no	no			no/ unknown	no	negative	negative	no	Rather agree	Rather agree	I agree completely	88	I agree completely	I agree completely	high	Always	Always	Always	Always	Always	Yes, always	Yes	systemic	swelling arm	peripheral swelling	general signs and symptoms NEC	general system disorders NEC	general disorders and administration site conditions
573	3a	female	70	≥65	Moderna	mrna	2021-04-22	2021-05-19	1.62	75	28.578	Vocational training or specialized baccalaureate	non-smoker	No	no	no	no	no	no	no	no	no			no/ unknown	no	negative	negative	no	Rather agree	Rather agree	I agree completely	88	I agree completely	I agree completely	high	Always	Always	Always	Always	Always	Yes, always	Yes	local	vaccination site pain	vaccination site pain	vaccination site reactions	administration site reactions	general disorders and administration site conditions
277	1a	female	65	≥65	Moderna	mrna	2021-04-22	2021-05-20	1.64	63	23.4236	Vocational training or specialized baccalaureate	former smoker	Yes	yes	no	no	yes	no	no	no	no			no/ unknown	yes	negative	positive	yes	Rather agree	Neutral	I agree completely	100	I agree completely	I agree completely	high	Never/Impossible	Always	Frequently	Always	Always	Yes, always	Yes	local	vaccination site pain	vaccination site pain	vaccination site reactions	administration site reactions	general disorders and administration site conditions
277	2a	female	65	≥65	Moderna	mrna	2021-04-22	2021-05-20	1.64	63	23.4236	Vocational training or specialized baccalaureate	former smoker	Yes	yes	no	no	yes	no	no	no	no			no/ unknown	yes	negative	positive	yes	Rather agree	Neutral	I agree completely	100	I agree completely	I agree completely	high	Never/Impossible	Always	Frequently	Always	Always	Yes, always	Yes	systemic	cold extremities	peripheral coldness	feelings and sensations NEC	general system disorders NEC	general disorders and administration site conditions
277	3a	female	65	≥65	Moderna	mrna	2021-04-22	2021-05-20	1.64	63	23.4236	Vocational training or specialized baccalaureate	former smoker	Yes	yes	no	no	yes	no	no	no	no			no/ unknown	yes	negative	positive	yes	Rather agree	Neutral	I agree completely	100	I agree completely	I agree completely	high	Never/Impossible	Always	Frequently	Always	Always	Yes, always	Yes	systemic	fever	pyrexia	febrile disorders	body temperature conditions	general disorders and administration site conditions
277	4a	female	65	≥65	Moderna	mrna	2021-04-22	2021-05-20	1.64	63	23.4236	Vocational training or specialized baccalaureate	former smoker	Yes	yes	no	no	yes	no	no	no	no			no/ unknown	yes	negative	positive	yes	Rather agree	Neutral	I agree completely	100	I agree completely	I agree completely	high	Never/Impossible	Always	Frequently	Always	Always	Yes, always	Yes	local	vaccination site tenderness	vaccination site tenderness	vaccination site reactions	administration site reactions	general disorders and administration site conditions
148	1a	female	65	≥65	Moderna	mrna	2021-04-22	2021-05-20	1.82	90	27.1706	Higher technical school or college	former smoker	No	no	no	no	no	no	no	no	no			no/ unknown	no	negative	negative	no	Neutral	Neutral	Rather agree	77	Rather agree	Neutral	high	Never/Impossible	Frequently	Frequently	Always	Always	Yes, always	Yes	local	vaccination site pain	vaccination site pain	vaccination site reactions	administration site reactions	general disorders and administration site conditions
148	2a	female	65	≥65	Moderna	mrna	2021-04-22	2021-05-20	1.82	90	27.1706	Higher technical school or college	former smoker	No	no	no	no	no	no	no	no	no			no/ unknown	no	negative	negative	no	Neutral	Neutral	Rather agree	77	Rather agree	Neutral	high	Never/Impossible	Frequently	Frequently	Always	Always	Yes, always	Yes	local	vaccination site pain	vaccination site pain	vaccination site reactions	administration site reactions	general disorders and administration site conditions
148	3a	female	65	≥65	Moderna	mrna	2021-04-22	2021-05-20	1.82	90	27.1706	Higher technical school or college	former smoker	No	no	no	no	no	no	no	no	no			no/ unknown	no	negative	negative	no	Neutral	Neutral	Rather agree	77	Rather agree	Neutral	high	Never/Impossible	Frequently	Frequently	Always	Always	Yes, always	Yes	systemic	headache	headache	headaches NEC	headaches	nervous system disorders
148	4a	female	65	≥65	Moderna	mrna	2021-04-22	2021-05-20	1.82	90	27.1706	Higher technical school or college	former smoker	No	no	no	no	no	no	no	no	no			no/ unknown	no	negative	negative	no	Neutral	Neutral	Rather agree	77	Rather agree	Neutral	high	Never/Impossible	Frequently	Frequently	Always	Always	Yes, always	Yes	systemic	diarrhea	diarrhoea	diarrhoea (excl infective)	gastrointestinal motility and defaecation conditions	gastrointestinal disorders
148	5a	female	65	≥65	Moderna	mrna	2021-04-22	2021-05-20	1.82	90	27.1706	Higher technical school or college	former smoker	No	no	no	no	no	no	no	no	no			no/ unknown	no	negative	negative	no	Neutral	Neutral	Rather agree	77	Rather agree	Neutral	high	Never/Impossible	Frequently	Frequently	Always	Always	Yes, always	Yes	systemic	fatigue	asthenia	asthenic conditions	general system disorders NEC	general disorders and administration site conditions
148	6a	female	65	≥65	Moderna	mrna	2021-04-22	2021-05-20	1.82	90	27.1706	Higher technical school or college	former smoker	No	no	no	no	no	no	no	no	no			no/ unknown	no	negative	negative	no	Neutral	Neutral	Rather agree	77	Rather agree	Neutral	high	Never/Impossible	Frequently	Frequently	Always	Always	Yes, always	Yes	systemic	chills	chills	feelings and sensations NEC	general system disorders NEC	general disorders and administration site conditions
53	1a	female	80	≥65	Moderna	mrna	2021-04-22	2021-05-20	1.65	60	22.0386	Vocational training or specialized baccalaureate	non-smoker	Yes	no	no	yes	no	no	no	no	no			no/ unknown	no	negative	negative	no	Rather agree	Rather agree	Rather agree	83	Rather agree	Rather agree	high	Always	Always	Frequently	Always	Always	Yes, always	Yes	local	painful arm	pain in extremity	musculoskeletal and connective tissue pain and discomfort	musculoskeletal and coective tissue disorders NEC	musculoskeletal and connective tissue disorders
53	2a	female	80	≥65	Moderna	mrna	2021-04-22	2021-05-20	1.65	60	22.0386	Vocational training or specialized baccalaureate	non-smoker	Yes	no	no	yes	no	no	no	no	no			no/ unknown	no	negative	negative	no	Rather agree	Rather agree	Rather agree	83	Rather agree	Rather agree	high	Always	Always	Frequently	Always	Always	Yes, always	Yes	local	vaccination site inflammation	vaccination site inflammation	vaccination site reactions	administration site reactions	general disorders and administration site conditions
53	3a	female	80	≥65	Moderna	mrna	2021-04-22	2021-05-20	1.65	60	22.0386	Vocational training or specialized baccalaureate	non-smoker	Yes	no	no	yes	no	no	no	no	no			no/ unknown	no	negative	negative	no	Rather agree	Rather agree	Rather agree	83	Rather agree	Rather agree	high	Always	Always	Frequently	Always	Always	Yes, always	Yes	systemic	painful hand	pain in extremity	musculoskeletal and connective tissue pain and discomfort	musculoskeletal and coective tissue disorders NEC	musculoskeletal and connective tissue disorders
53	4a	female	80	≥65	Moderna	mrna	2021-04-22	2021-05-20	1.65	60	22.0386	Vocational training or specialized baccalaureate	non-smoker	Yes	no	no	yes	no	no	no	no	no			no/ unknown	no	negative	negative	no	Rather agree	Rather agree	Rather agree	83	Rather agree	Rather agree	high	Always	Always	Frequently	Always	Always	Yes, always	Yes	systemic	fatigue	asthenia	asthenic conditions	general system disorders NEC	general disorders and administration site conditions
53	4b	female	80	≥65	Moderna	mrna	2021-04-22	2021-05-20	1.65	60	22.0386	Vocational training or specialized baccalaureate	non-smoker	Yes	no	no	yes	no	no	no	no	no			no/ unknown	no	negative	negative	no	Rather agree	Rather agree	Rather agree	83	Rather agree	Rather agree	high	Always	Always	Frequently	Always	Always	Yes, always	Yes	systemic	weakness	asthenia	asthenic conditions	general system disorders NEC	general disorders and administration site conditions
53	4c	female	80	≥65	Moderna	mrna	2021-04-22	2021-05-20	1.65	60	22.0386	Vocational training or specialized baccalaureate	non-smoker	Yes	no	no	yes	no	no	no	no	no			no/ unknown	no	negative	negative	no	Rather agree	Rather agree	Rather agree	83	Rather agree	Rather agree	high	Always	Always	Frequently	Always	Always	Yes, always	Yes	systemic	appetite absent	decreased appetit	feelings and sensations NEC	general system disorders NEC	general disorders and administration site conditions
53	5a	female	80	≥65	Moderna	mrna	2021-04-22	2021-05-20	1.65	60	22.0386	Vocational training or specialized baccalaureate	non-smoker	Yes	no	no	yes	no	no	no	no	no			no/ unknown	no	negative	negative	no	Rather agree	Rather agree	Rather agree	83	Rather agree	Rather agree	high	Always	Always	Frequently	Always	Always	Yes, always	Yes	systemic	dizziness	dizziness	circulatory collapse and shock	decreased and nonspecific blood pressure disorders and shock	vascular disorders
53	6a	female	80	≥65	Moderna	mrna	2021-04-22	2021-05-20	1.65	60	22.0386	Vocational training or specialized baccalaureate	non-smoker	Yes	no	no	yes	no	no	no	no	no			no/ unknown	no	negative	negative	no	Rather agree	Rather agree	Rather agree	83	Rather agree	Rather agree	high	Always	Always	Frequently	Always	Always	Yes, always	Yes	systemic	diarrhea	diarrhoea	diarrhoea (excl infective)	gastrointestinal motility and defaecation conditions	gastrointestinal disorders
53	7a	female	80	≥65	Moderna	mrna	2021-04-22	2021-05-20	1.65	60	22.0386	Vocational training or specialized baccalaureate	non-smoker	Yes	no	no	yes	no	no	no	no	no			no/ unknown	no	negative	negative	no	Rather agree	Rather agree	Rather agree	83	Rather agree	Rather agree	high	Always	Always	Frequently	Always	Always	Yes, always	Yes	systemic	low blood pressure	hypotension	vascular hypotensive disorders	decreased and nonspecific blood pressure disorders and shock	vascular disorders
53	8a	female	80	≥65	Moderna	mrna	2021-04-22	2021-05-20	1.65	60	22.0386	Vocational training or specialized baccalaureate	non-smoker	Yes	no	no	yes	no	no	no	no	no			no/ unknown	no	negative	negative	no	Rather agree	Rather agree	Rather agree	83	Rather agree	Rather agree	high	Always	Always	Frequently	Always	Always	Yes, always	Yes	systemic	unsteadiness	balance disorder	general signs and symptoms NEC	general system disorders NEC	general disorders and administration site conditions
151	1a	male	66	≥65	Moderna	mrna	2021-04-21	2021-05-21	1.79	87	27.1527	University	non-smoker	Yes	no	no	yes	no	no	no	no	no			no/ unknown	no	negative	negative	no	Neutral	Rather agree	Rather agree	100	I agree completely	I agree completely	high	Rarely	Frequently	Sometimes	Frequently	Always	No	Yes	systemic	shoulder pain	arthralgia	joint related signs and symptoms	joint disorders	musculoskeletal and connective tissue disorders
151	2a	male	66	≥65	Moderna	mrna	2021-04-21	2021-05-21	1.79	87	27.1527	University	non-smoker	Yes	no	no	yes	no	no	no	no	no			no/ unknown	no	negative	negative	no	Neutral	Rather agree	Rather agree	100	I agree completely	I agree completely	high	Rarely	Frequently	Sometimes	Frequently	Always	No	Yes	systemic	shoulder pain	arthralgia	joint related signs and symptoms	joint disorders	musculoskeletal and connective tissue disorders
151	3a	male	66	≥65	Moderna	mrna	2021-04-21	2021-05-21	1.79	87	27.1527	University	non-smoker	Yes	no	no	yes	no	no	no	no	no			no/ unknown	no	negative	negative	no	Neutral	Rather agree	Rather agree	100	I agree completely	I agree completely	high	Rarely	Frequently	Sometimes	Frequently	Always	No	Yes	systemic	flu-like symptoms	influenza like illness	general signs and symptoms NEC	general system disorders NEC	general disorders and administration site conditions
151	3a	male	66	≥65	Moderna	mrna	2021-04-21	2021-05-21	1.79	87	27.1527	University	non-smoker	Yes	no	no	yes	no	no	no	no	no			no/ unknown	no	negative	negative	no	Neutral	Rather agree	Rather agree	100	I agree completely	I agree completely	high	Rarely	Frequently	Sometimes	Frequently	Always	No	Yes	systemic	flu-like symptoms	influenza like illness	general signs and symptoms NEC	general system disorders NEC	general disorders and administration site conditions
71	1a	male	74	≥65	Moderna	mrna	2021-04-21	2021-05-20	1.71	74	25.3069	Vocational training or specialized baccalaureate	non-smoker	Yes	no	yes	no	no	yes	no	no	no			no/ unknown	no	negative	negative	no	Neutral	Rather disagree	I agree completely	93	I agree completely	Rather agree	high	Never/Impossible	Frequently	Frequently	Always	Frequently	Yes, always	Yes	systemic	back pain	back pain	musculoskeletal and connective tissue pain and discomfort	musculoskeletal and coective tissue disorders NEC	musculoskeletal and connective tissue disorders
71	2a	male	74	≥65	Moderna	mrna	2021-04-21	2021-05-20	1.71	74	25.3069	Vocational training or specialized baccalaureate	non-smoker	Yes	no	yes	no	no	yes	no	no	no			no/ unknown	no	negative	negative	no	Neutral	Rather disagree	I agree completely	93	I agree completely	Rather agree	high	Never/Impossible	Frequently	Frequently	Always	Frequently	Yes, always	Yes	systemic	chills	chills	feelings and sensations NEC	general system disorders NEC	general disorders and administration site conditions
71	3a	male	74	≥65	Moderna	mrna	2021-04-21	2021-05-20	1.71	74	25.3069	Vocational training or specialized baccalaureate	non-smoker	Yes	no	yes	no	no	yes	no	no	no			no/ unknown	no	negative	negative	no	Neutral	Rather disagree	I agree completely	93	I agree completely	Rather agree	high	Never/Impossible	Frequently	Frequently	Always	Frequently	Yes, always	Yes	systemic	headache	headache	headaches NEC	headaches	nervous system disorders
150	1a	male	72	≥65	Moderna	mrna	2021-04-21	2021-07-09	1.81			University	former smoker	No	no	no	no	no	no	no	no	no			no/ unknown	no	negative	negative	no	Rather agree	Rather agree	I agree completely	96	I agree completely	I agree completely	high	Never/Impossible	Always	Frequently	Frequently	Always	Yes, always	Yes	systemic	nausea	nausea	nausea and vomiting symptoms	gastrointestinal signs and symptoms	gastrointestinal disorders
150	2a	male	72	≥65	Moderna	mrna	2021-04-21	2021-07-09	1.81			University	former smoker	No	no	no	no	no	no	no	no	no			no/ unknown	no	negative	negative	no	Rather agree	Rather agree	I agree completely	96	I agree completely	I agree completely	high	Never/Impossible	Always	Frequently	Frequently	Always	Yes, always	Yes	systemic	chills	chills	feelings and sensations NEC	general system disorders NEC	general disorders and administration site conditions
150	3a	male	72	≥65	Moderna	mrna	2021-04-21	2021-07-09	1.81			University	former smoker	No	no	no	no	no	no	no	no	no			no/ unknown	no	negative	negative	no	Rather agree	Rather agree	I agree completely	96	I agree completely	I agree completely	high	Never/Impossible	Always	Frequently	Frequently	Always	Yes, always	Yes	local	vaccination site pain	vaccination site pain	vaccination site reactions	administration site reactions	general disorders and administration site conditions
150	4a	male	72	≥65	Moderna	mrna	2021-04-21	2021-07-09	1.81			University	former smoker	No	no	no	no	no	no	no	no	no			no/ unknown	no	negative	negative	no	Rather agree	Rather agree	I agree completely	96	I agree completely	I agree completely	high	Never/Impossible	Always	Frequently	Frequently	Always	Yes, always	Yes	local	vaccination site pain	vaccination site pain	vaccination site reactions	administration site reactions	general disorders and administration site conditions
150	4b	male	72	≥65	Moderna	mrna	2021-04-21	2021-07-09	1.81			University	former smoker	No	no	no	no	no	no	no	no	no			no/ unknown	no	negative	negative	no	Rather agree	Rather agree	I agree completely	96	I agree completely	I agree completely	high	Never/Impossible	Always	Frequently	Frequently	Always	Yes, always	Yes	local	vaccination site warmth	vaccination site warmth	vaccination site reactions	administration site reactions	general disorders and administration site conditions
150	5a	male	72	≥65	Moderna	mrna	2021-04-21	2021-07-09	1.81			University	former smoker	No	no	no	no	no	no	no	no	no			no/ unknown	no	negative	negative	no	Rather agree	Rather agree	I agree completely	96	I agree completely	I agree completely	high	Never/Impossible	Always	Frequently	Frequently	Always	Yes, always	Yes	systemic	fatigue	asthenia	asthenic conditions	general system disorders NEC	general disorders and administration site conditions
150	6a	male	72	≥65	Moderna	mrna	2021-04-21	2021-07-09	1.81			University	former smoker	No	no	no	no	no	no	no	no	no			no/ unknown	no	negative	negative	no	Rather agree	Rather agree	I agree completely	96	I agree completely	I agree completely	high	Never/Impossible	Always	Frequently	Frequently	Always	Yes, always	Yes	systemic	myopathy	myopathy	myopathies	muscle disorders	musculoskeletal and connective tissue disorders
266	10a	female	69	≥65	Moderna	mrna	2021-04-23	2021-05-28	1.6	64	25	University	non-smoker	No	no	no	no	no	no	no	no	no	Negative		no/ unknown	no	negative	negative	no	Rather agree	Rather agree	Rather agree	87	Rather agree	I agree completely	high		Always	Frequently	Always	Frequently	Yes, sometimes	Yes	systemic	nausea	nausea	nausea and vomiting symptoms	gastrointestinal signs and symptoms	gastrointestinal disorders
266	11a	female	69	≥65	Moderna	mrna	2021-04-23	2021-05-28	1.6	64	25	University	non-smoker	No	no	no	no	no	no	no	no	no	Negative		no/ unknown	no	negative	negative	no	Rather agree	Rather agree	Rather agree	87	Rather agree	I agree completely	high		Always	Frequently	Always	Frequently	Yes, sometimes	Yes	systemic	fatigue	asthenia	asthenic conditions	general system disorders NEC	general disorders and administration site conditions
266	12a	female	69	≥65	Moderna	mrna	2021-04-23	2021-05-28	1.6	64	25	University	non-smoker	No	no	no	no	no	no	no	no	no	Negative		no/ unknown	no	negative	negative	no	Rather agree	Rather agree	Rather agree	87	Rather agree	I agree completely	high		Always	Frequently	Always	Frequently	Yes, sometimes	Yes	systemic	fever	pyrexia	febrile disorders	body temperature conditions	general disorders and administration site conditions
266	13a	female	69	≥65	Moderna	mrna	2021-04-23	2021-05-28	1.6	64	25	University	non-smoker	No	no	no	no	no	no	no	no	no	Negative		no/ unknown	no	negative	negative	no	Rather agree	Rather agree	Rather agree	87	Rather agree	I agree completely	high		Always	Frequently	Always	Frequently	Yes, sometimes	Yes	systemic	chills	chills	feelings and sensations NEC	general system disorders NEC	general disorders and administration site conditions
266	14a	female	69	≥65	Moderna	mrna	2021-04-23	2021-05-28	1.6	64	25	University	non-smoker	No	no	no	no	no	no	no	no	no	Negative		no/ unknown	no	negative	negative	no	Rather agree	Rather agree	Rather agree	87	Rather agree	I agree completely	high		Always	Frequently	Always	Frequently	Yes, sometimes	Yes	systemic	back pain	back pain	musculoskeletal and connective tissue pain and discomfort	musculoskeletal and coective tissue disorders NEC	musculoskeletal and connective tissue disorders
266	1a	female	69	≥65	Moderna	mrna	2021-04-23	2021-05-28	1.6	64	25	University	non-smoker	No	no	no	no	no	no	no	no	no	Negative		no/ unknown	no	negative	negative	no	Rather agree	Rather agree	Rather agree	87	Rather agree	I agree completely	high		Always	Frequently	Always	Frequently	Yes, sometimes	Yes	local	painful arm	pain in extremity	musculoskeletal and connective tissue pain and discomfort	musculoskeletal and coective tissue disorders NEC	musculoskeletal and connective tissue disorders
266	2a	female	69	≥65	Moderna	mrna	2021-04-23	2021-05-28	1.6	64	25	University	non-smoker	No	no	no	no	no	no	no	no	no	Negative		no/ unknown	no	negative	negative	no	Rather agree	Rather agree	Rather agree	87	Rather agree	I agree completely	high		Always	Frequently	Always	Frequently	Yes, sometimes	Yes	systemic	joint pain	arthralgia	joint related signs and symptoms	joint disorders	musculoskeletal and connective tissue disorders
266	3a	female	69	≥65	Moderna	mrna	2021-04-23	2021-05-28	1.6	64	25	University	non-smoker	No	no	no	no	no	no	no	no	no	Negative		no/ unknown	no	negative	negative	no	Rather agree	Rather agree	Rather agree	87	Rather agree	I agree completely	high		Always	Frequently	Always	Frequently	Yes, sometimes	Yes	systemic	migraine	migraine	migraine headaches	headaches	nervous system disorders
266	4a	female	69	≥65	Moderna	mrna	2021-04-23	2021-05-28	1.6	64	25	University	non-smoker	No	no	no	no	no	no	no	no	no	Negative		no/ unknown	no	negative	negative	no	Rather agree	Rather agree	Rather agree	87	Rather agree	I agree completely	high		Always	Frequently	Always	Frequently	Yes, sometimes	Yes	systemic	nausea	nausea	nausea and vomiting symptoms	gastrointestinal signs and symptoms	gastrointestinal disorders
266	5a	female	69	≥65	Moderna	mrna	2021-04-23	2021-05-28	1.6	64	25	University	non-smoker	No	no	no	no	no	no	no	no	no	Negative		no/ unknown	no	negative	negative	no	Rather agree	Rather agree	Rather agree	87	Rather agree	I agree completely	high		Always	Frequently	Always	Frequently	Yes, sometimes	Yes	systemic	swelling arm	peripheral swelling	general signs and symptoms NEC	general system disorders NEC	general disorders and administration site conditions
266	6a	female	69	≥65	Moderna	mrna	2021-04-23	2021-05-28	1.6	64	25	University	non-smoker	No	no	no	no	no	no	no	no	no	Negative		no/ unknown	no	negative	negative	no	Rather agree	Rather agree	Rather agree	87	Rather agree	I agree completely	high		Always	Frequently	Always	Frequently	Yes, sometimes	Yes	local	painful arm	pain in extremity	musculoskeletal and connective tissue pain and discomfort	musculoskeletal and coective tissue disorders NEC	musculoskeletal and connective tissue disorders
266	8a	female	69	≥65	Moderna	mrna	2021-04-23	2021-05-28	1.6	64	25	University	non-smoker	No	no	no	no	no	no	no	no	no	Negative		no/ unknown	no	negative	negative	no	Rather agree	Rather agree	Rather agree	87	Rather agree	I agree completely	high		Always	Frequently	Always	Frequently	Yes, sometimes	Yes	local	painful arm	pain in extremity	musculoskeletal and connective tissue pain and discomfort	musculoskeletal and coective tissue disorders NEC	musculoskeletal and connective tissue disorders
266	9a	female	69	≥65	Moderna	mrna	2021-04-23	2021-05-28	1.6	64	25	University	non-smoker	No	no	no	no	no	no	no	no	no	Negative		no/ unknown	no	negative	negative	no	Rather agree	Rather agree	Rather agree	87	Rather agree	I agree completely	high		Always	Frequently	Always	Frequently	Yes, sometimes	Yes	systemic	headache	headache	headaches NEC	headaches	nervous system disorders
266	9a	female	69	≥65	Moderna	mrna	2021-04-23	2021-05-28	1.6	64	25	University	non-smoker	No	no	no	no	no	no	no	no	no	Negative		no/ unknown	no	negative	negative	no	Rather agree	Rather agree	Rather agree	87	Rather agree	I agree completely	high		Always	Frequently	Always	Frequently	Yes, sometimes	Yes	systemic	headache	headache	headaches NEC	headaches	nervous system disorders
275	1a	female	71	≥65	Moderna	mrna	2021-04-23	2021-05-26	1.63	62	23.3355	University	former smoker	Yes	no	no	no	yes	no	no	no	no			no/ unknown	no	negative	negative	no	Rather disagree	Rather agree	Rather agree	83	Rather agree	Neutral	high	Frequently	Frequently	Frequently	Always	Always	No	Yes	local	painful arm	pain in extremity	musculoskeletal and connective tissue pain and discomfort	musculoskeletal and coective tissue disorders NEC	musculoskeletal and connective tissue disorders
275	2a	female	71	≥65	Moderna	mrna	2021-04-23	2021-05-26	1.63	62	23.3355	University	former smoker	Yes	no	no	no	yes	no	no	no	no			no/ unknown	no	negative	negative	no	Rather disagree	Rather agree	Rather agree	83	Rather agree	Neutral	high	Frequently	Frequently	Frequently	Always	Always	No	Yes	local	vaccination site pain	vaccination site pain	vaccination site reactions	administration site reactions	general disorders and administration site conditions
275	3a	female	71	≥65	Moderna	mrna	2021-04-23	2021-05-26	1.63	62	23.3355	University	former smoker	Yes	no	no	no	yes	no	no	no	no			no/ unknown	no	negative	negative	no	Rather disagree	Rather agree	Rather agree	83	Rather agree	Neutral	high	Frequently	Frequently	Frequently	Always	Always	No	Yes	systemic	feeling of hot flushes	hot flush	feelings and sensations NEC	general system disorders NEC	general disorders and administration site conditions
275	4a	female	71	≥65	Moderna	mrna	2021-04-23	2021-05-26	1.63	62	23.3355	University	former smoker	Yes	no	no	no	yes	no	no	no	no			no/ unknown	no	negative	negative	no	Rather disagree	Rather agree	Rather agree	83	Rather agree	Neutral	high	Frequently	Frequently	Frequently	Always	Always	No	Yes	systemic	fatigue	asthenia	asthenic conditions	general system disorders NEC	general disorders and administration site conditions
424	1a	male	69	≥65	Moderna	mrna	2021-04-23	nan	1.76	75	24.2123	University	non-smoker	Yes	yes	no	no	no	no	no	yes	no			yes	yes	positive	positive	yes	Rather agree	Neutral	Rather agree	97	I agree completely	Rather agree	high	Never/Impossible	Frequently	Frequently	Frequently	Always	No	Yes	local	vaccination site pain	vaccination site pain	vaccination site reactions	administration site reactions	general disorders and administration site conditions
424	2a	male	69	≥65	Moderna	mrna	2021-04-23	nan	1.76	75	24.2123	University	non-smoker	Yes	yes	no	no	no	no	no	yes	no			yes	yes	positive	positive	yes	Rather agree	Neutral	Rather agree	97	I agree completely	Rather agree	high	Never/Impossible	Frequently	Frequently	Frequently	Always	No	Yes	systemic	poor sleep	poor quality sleep	dyssomnias	sleep disorders and disturbances	psychiatric disorders
424	3a	male	69	≥65	Moderna	mrna	2021-04-23	nan	1.76	75	24.2123	University	non-smoker	Yes	yes	no	no	no	no	no	yes	no			yes	yes	positive	positive	yes	Rather agree	Neutral	Rather agree	97	I agree completely	Rather agree	high	Never/Impossible	Frequently	Frequently	Frequently	Always	No	Yes	systemic	fatigue	asthenia	asthenic conditions	general system disorders NEC	general disorders and administration site conditions
121	1a	female	65	≥65	Moderna	mrna	2021-04-23	2021-05-26	1.76	64	20.6612	University	non-smoker	No	no	no	no	no	no	no	no	no			no/ unknown	no	negative	negative	no	Rather agree	Neutral	Neutral	98	Rather agree	Neutral	high	Always	Always	Frequently	Always	Always	Yes, always	Yes	local	painful arm	pain in extremity	musculoskeletal and connective tissue pain and discomfort	musculoskeletal and coective tissue disorders NEC	musculoskeletal and connective tissue disorders
121	2a	female	65	≥65	Moderna	mrna	2021-04-23	2021-05-26	1.76	64	20.6612	University	non-smoker	No	no	no	no	no	no	no	no	no			no/ unknown	no	negative	negative	no	Rather agree	Neutral	Neutral	98	Rather agree	Neutral	high	Always	Always	Frequently	Always	Always	Yes, always	Yes	local	painful arm	pain in extremity	musculoskeletal and connective tissue pain and discomfort	musculoskeletal and coective tissue disorders NEC	musculoskeletal and connective tissue disorders
121	3a	female	65	≥65	Moderna	mrna	2021-04-23	2021-05-26	1.76	64	20.6612	University	non-smoker	No	no	no	no	no	no	no	no	no			no/ unknown	no	negative	negative	no	Rather agree	Neutral	Neutral	98	Rather agree	Neutral	high	Always	Always	Frequently	Always	Always	Yes, always	Yes	systemic	fever	pyrexia	febrile disorders	body temperature conditions	general disorders and administration site conditions
121	4a	female	65	≥65	Moderna	mrna	2021-04-23	2021-05-26	1.76	64	20.6612	University	non-smoker	No	no	no	no	no	no	no	no	no			no/ unknown	no	negative	negative	no	Rather agree	Neutral	Neutral	98	Rather agree	Neutral	high	Always	Always	Frequently	Always	Always	Yes, always	Yes	systemic	general body pain	pain	pain and discomfort NEC	general system disorders NEC	general disorders and administration site conditions
139	10a	female	66	≥65	Moderna	mrna	2021-04-23	2021-05-26	1.65	57	20.9366	Higher technical school or college	daily	No	no	no	no	no	no	no	no	no			no/ unknown	no	negative	negative	no	Rather agree	Rather agree	Rather agree		I agree completely	Rather agree		Never/Impossible	Always	Frequently	Always	Sometimes	Yes, always	Yes	local	vaccination site swelling	vaccination site swelling	vaccination site reactions	administration site reactions	general disorders and administration site conditions
139	10b	female	66	≥65	Moderna	mrna	2021-04-23	2021-05-26	1.65	57	20.9366	Higher technical school or college	daily	No	no	no	no	no	no	no	no	no			no/ unknown	no	negative	negative	no	Rather agree	Rather agree	Rather agree		I agree completely	Rather agree		Never/Impossible	Always	Frequently	Always	Sometimes	Yes, always	Yes	local	injection site redness	injection site erythema	injection site reactions	administration site reactions	general disorders and administration site conditions
139	11a	female	66	≥65	Moderna	mrna	2021-04-23	2021-05-26	1.65	57	20.9366	Higher technical school or college	daily	No	no	no	no	no	no	no	no	no			no/ unknown	no	negative	negative	no	Rather agree	Rather agree	Rather agree		I agree completely	Rather agree		Never/Impossible	Always	Frequently	Always	Sometimes	Yes, always	Yes	systemic	fatigue	asthenia	asthenic conditions	general system disorders NEC	general disorders and administration site conditions
139	11b	female	66	≥65	Moderna	mrna	2021-04-23	2021-05-26	1.65	57	20.9366	Higher technical school or college	daily	No	no	no	no	no	no	no	no	no			no/ unknown	no	negative	negative	no	Rather agree	Rather agree	Rather agree		I agree completely	Rather agree		Never/Impossible	Always	Frequently	Always	Sometimes	Yes, always	Yes	systemic	feelings of weakness	asthenia	asthenic conditions	general system disorders NEC	general disorders and administration site conditions
139	1a	female	66	≥65	Moderna	mrna	2021-04-23	2021-05-26	1.65	57	20.9366	Higher technical school or college	daily	No	no	no	no	no	no	no	no	no			no/ unknown	no	negative	negative	no	Rather agree	Rather agree	Rather agree		I agree completely	Rather agree		Never/Impossible	Always	Frequently	Always	Sometimes	Yes, always	Yes	local	vaccination site pain	vaccination site pain	vaccination site reactions	administration site reactions	general disorders and administration site conditions
139	2a	female	66	≥65	Moderna	mrna	2021-04-23	2021-05-26	1.65	57	20.9366	Higher technical school or college	daily	No	no	no	no	no	no	no	no	no			no/ unknown	no	negative	negative	no	Rather agree	Rather agree	Rather agree		I agree completely	Rather agree		Never/Impossible	Always	Frequently	Always	Sometimes	Yes, always	Yes	systemic	flu symptoms	influenza	viral upper respiratory tract infections	respiratory tract infections	respiratory, thoracic and mediastinal disorders
139	3a	female	66	≥65	Moderna	mrna	2021-04-23	2021-05-26	1.65	57	20.9366	Higher technical school or college	daily	No	no	no	no	no	no	no	no	no			no/ unknown	no	negative	negative	no	Rather agree	Rather agree	Rather agree		I agree completely	Rather agree		Never/Impossible	Always	Frequently	Always	Sometimes	Yes, always	Yes	local	vaccination site swelling	vaccination site swelling	vaccination site reactions	administration site reactions	general disorders and administration site conditions
139	4a	female	66	≥65	Moderna	mrna	2021-04-23	2021-05-26	1.65	57	20.9366	Higher technical school or college	daily	No	no	no	no	no	no	no	no	no			no/ unknown	no	negative	negative	no	Rather agree	Rather agree	Rather agree		I agree completely	Rather agree		Never/Impossible	Always	Frequently	Always	Sometimes	Yes, always	Yes	systemic	itchy rash	rash pruritic	rashes, eruptions and exanthems NEC	epidermal and dermal conditions	skin and subcutaneous tissue disorders
139	5a	female	66	≥65	Moderna	mrna	2021-04-23	2021-05-26	1.65	57	20.9366	Higher technical school or college	daily	No	no	no	no	no	no	no	no	no			no/ unknown	no	negative	negative	no	Rather agree	Rather agree	Rather agree		I agree completely	Rather agree		Never/Impossible	Always	Frequently	Always	Sometimes	Yes, always	Yes	local	vaccination site tenderness	vaccination site tenderness	vaccination site reactions	administration site reactions	general disorders and administration site conditions
139	6a	female	66	≥65	Moderna	mrna	2021-04-23	2021-05-26	1.65	57	20.9366	Higher technical school or college	daily	No	no	no	no	no	no	no	no	no			no/ unknown	no	negative	negative	no	Rather agree	Rather agree	Rather agree		I agree completely	Rather agree		Never/Impossible	Always	Frequently	Always	Sometimes	Yes, always	Yes	systemic	poor concentration	disturbance in attention	cognitive and attenion disorders and disturbances NEC	cognitive and attention disorders and disturbances	psychiatric disorders
139	7a	female	66	≥65	Moderna	mrna	2021-04-23	2021-05-26	1.65	57	20.9366	Higher technical school or college	daily	No	no	no	no	no	no	no	no	no			no/ unknown	no	negative	negative	no	Rather agree	Rather agree	Rather agree		I agree completely	Rather agree		Never/Impossible	Always	Frequently	Always	Sometimes	Yes, always	Yes	systemic	vertigo	vertigo	vertigos NEC	neurological disorders NEC	nervous system disorders
139	8a	female	66	≥65	Moderna	mrna	2021-04-23	2021-05-26	1.65	57	20.9366	Higher technical school or college	daily	No	no	no	no	no	no	no	no	no			no/ unknown	no	negative	negative	no	Rather agree	Rather agree	Rather agree		I agree completely	Rather agree		Never/Impossible	Always	Frequently	Always	Sometimes	Yes, always	Yes	systemic	general body pain	pain	pain and discomfort NEC	general system disorders NEC	general disorders and administration site conditions
139	8b	female	66	≥65	Moderna	mrna	2021-04-23	2021-05-26	1.65	57	20.9366	Higher technical school or college	daily	No	no	no	no	no	no	no	no	no			no/ unknown	no	negative	negative	no	Rather agree	Rather agree	Rather agree		I agree completely	Rather agree		Never/Impossible	Always	Frequently	Always	Sometimes	Yes, always	Yes	systemic	headache	headache	headaches NEC	headaches	nervous system disorders
139	9a	female	66	≥65	Moderna	mrna	2021-04-23	2021-05-26	1.65	57	20.9366	Higher technical school or college	daily	No	no	no	no	no	no	no	no	no			no/ unknown	no	negative	negative	no	Rather agree	Rather agree	Rather agree		I agree completely	Rather agree		Never/Impossible	Always	Frequently	Always	Sometimes	Yes, always	Yes	systemic	fever	pyrexia	febrile disorders	body temperature conditions	general disorders and administration site conditions
139	9b	female	66	≥65	Moderna	mrna	2021-04-23	2021-05-26	1.65	57	20.9366	Higher technical school or college	daily	No	no	no	no	no	no	no	no	no			no/ unknown	no	negative	negative	no	Rather agree	Rather agree	Rather agree		I agree completely	Rather agree		Never/Impossible	Always	Frequently	Always	Sometimes	Yes, always	Yes	systemic	chills	chills	feelings and sensations NEC	general system disorders NEC	general disorders and administration site conditions
280	1a	female	74	≥65	Moderna	mrna	2021-04-23	2021-05-26	1.57	54	21.9076	Vocational training or specialized baccalaureate	non-smoker	No	no	no	no	no	no	no	no	no			no/ unknown	no	negative	negative	no	Neutral	I agree completely	I agree completely	100	I agree completely	I agree completely	high	Never/Impossible	Always	Always	Always	Always	No	Yes	local	painful arm	pain in extremity	musculoskeletal and connective tissue pain and discomfort	musculoskeletal and coective tissue disorders NEC	musculoskeletal and connective tissue disorders
280	2a	female	74	≥65	Moderna	mrna	2021-04-23	2021-05-26	1.57	54	21.9076	Vocational training or specialized baccalaureate	non-smoker	No	no	no	no	no	no	no	no	no			no/ unknown	no	negative	negative	no	Neutral	I agree completely	I agree completely	100	I agree completely	I agree completely	high	Never/Impossible	Always	Always	Always	Always	No	Yes	local	painful arm	pain in extremity	musculoskeletal and connective tissue pain and discomfort	musculoskeletal and coective tissue disorders NEC	musculoskeletal and connective tissue disorders
333	1a	male	67	≥65	Moderna	mrna	2021-04-23	2021-05-27	1.79	77	24.0317	Higher technical school or college	former smoker	No	no	no	no	no	no	no	no	no			no/ unknown	no	negative	negative	no	Rather agree	Rather agree	Neutral		I agree completely	Neutral		Frequently	Always	Always	Frequently	Frequently	Yes, always	Yes	local	vaccination site tenderness	vaccination site tenderness	vaccination site reactions	administration site reactions	general disorders and administration site conditions
222	1a	male	67	≥65	Moderna	mrna	2021-04-23	2021-05-21	1.86	76	21.9679	Higher technical school or college	former smoker		unknown		no	no	no		no	no			no/ unknown	no	negative	negative	no	Rather agree	I agree completely	I agree completely	56	I agree completely	Neutral	high	Never/Impossible	Always	Always	Always	Always	No	Yes	local	painful arm	pain in extremity	musculoskeletal and connective tissue pain and discomfort	musculoskeletal and coective tissue disorders NEC	musculoskeletal and connective tissue disorders
222	2a	male	67	≥65	Moderna	mrna	2021-04-23	2021-05-21	1.86	76	21.9679	Higher technical school or college	former smoker		unknown		no	no	no		no	no			no/ unknown	no	negative	negative	no	Rather agree	I agree completely	I agree completely	56	I agree completely	Neutral	high	Never/Impossible	Always	Always	Always	Always	No	Yes	systemic	fatigue	asthenia	asthenic conditions	general system disorders NEC	general disorders and administration site conditions
222	3a	male	67	≥65	Moderna	mrna	2021-04-23	2021-05-21	1.86	76	21.9679	Higher technical school or college	former smoker		unknown		no	no	no		no	no			no/ unknown	no	negative	negative	no	Rather agree	I agree completely	I agree completely	56	I agree completely	Neutral	high	Never/Impossible	Always	Always	Always	Always	No	Yes	local	injection site redness	injection site erythema	injection site reactions	administration site reactions	general disorders and administration site conditions
222	3b	male	67	≥65	Moderna	mrna	2021-04-23	2021-05-21	1.86	76	21.9679	Higher technical school or college	former smoker		unknown		no	no	no		no	no			no/ unknown	no	negative	negative	no	Rather agree	I agree completely	I agree completely	56	I agree completely	Neutral	high	Never/Impossible	Always	Always	Always	Always	No	Yes	local	vaccination site swelling	vaccination site swelling	vaccination site reactions	administration site reactions	general disorders and administration site conditions
222	4a	male	67	≥65	Moderna	mrna	2021-04-23	2021-05-21	1.86	76	21.9679	Higher technical school or college	former smoker		unknown		no	no	no		no	no			no/ unknown	no	negative	negative	no	Rather agree	I agree completely	I agree completely	56	I agree completely	Neutral	high	Never/Impossible	Always	Always	Always	Always	No	Yes	systemic	muscle weakness lower limb	muscular weakness	muscle weakness conditions	muscle disorders	musculoskeletal and connective tissue disorders
222	4b	male	67	≥65	Moderna	mrna	2021-04-23	2021-05-21	1.86	76	21.9679	Higher technical school or college	former smoker		unknown		no	no	no		no	no			no/ unknown	no	negative	negative	no	Rather agree	I agree completely	I agree completely	56	I agree completely	Neutral	high	Never/Impossible	Always	Always	Always	Always	No	Yes	systemic	fatigue	asthenia	asthenic conditions	general system disorders NEC	general disorders and administration site conditions
273	10a	female	65	≥65	Pfizer/Biontech	mrna	2021-04-27	2021-05-27	1.55	64	26.6389	Vocational training or specialized baccalaureate	non-smoker	No	no	no	no	no	no	no	no	no			no/ unknown	no	negative	negative	no	Rather agree	Rather agree	Rather agree	97	I agree completely	I agree completely	high	Never/Impossible	Always	Frequently	Always	Always	Yes, always	Yes	systemic	fatigue	asthenia	asthenic conditions	general system disorders NEC	general disorders and administration site conditions
273	11a	female	65	≥65	Pfizer/Biontech	mrna	2021-04-27	2021-05-27	1.55	64	26.6389	Vocational training or specialized baccalaureate	non-smoker	No	no	no	no	no	no	no	no	no			no/ unknown	no	negative	negative	no	Rather agree	Rather agree	Rather agree	97	I agree completely	I agree completely	high	Never/Impossible	Always	Frequently	Always	Always	Yes, always	Yes	systemic	headache	headache	headaches NEC	headaches	nervous system disorders
273	1a	female	65	≥65	Pfizer/Biontech	mrna	2021-04-27	2021-05-27	1.55	64	26.6389	Vocational training or specialized baccalaureate	non-smoker	No	no	no	no	no	no	no	no	no			no/ unknown	no	negative	negative	no	Rather agree	Rather agree	Rather agree	97	I agree completely	I agree completely	high	Never/Impossible	Always	Frequently	Always	Always	Yes, always	Yes	local	vaccination site pain	vaccination site pain	vaccination site reactions	administration site reactions	general disorders and administration site conditions
273	2a	female	65	≥65	Pfizer/Biontech	mrna	2021-04-27	2021-05-27	1.55	64	26.6389	Vocational training or specialized baccalaureate	non-smoker	No	no	no	no	no	no	no	no	no			no/ unknown	no	negative	negative	no	Rather agree	Rather agree	Rather agree	97	I agree completely	I agree completely	high	Never/Impossible	Always	Frequently	Always	Always	Yes, always	Yes	local	painful arm	pain in extremity	musculoskeletal and connective tissue pain and discomfort	musculoskeletal and coective tissue disorders NEC	musculoskeletal and connective tissue disorders
273	3a	female	65	≥65	Pfizer/Biontech	mrna	2021-04-27	2021-05-27	1.55	64	26.6389	Vocational training or specialized baccalaureate	non-smoker	No	no	no	no	no	no	no	no	no			no/ unknown	no	negative	negative	no	Rather agree	Rather agree	Rather agree	97	I agree completely	I agree completely	high	Never/Impossible	Always	Frequently	Always	Always	Yes, always	Yes	systemic	vertigo	vertigo	vertigos NEC	neurological disorders NEC	nervous system disorders
273	4a	female	65	≥65	Pfizer/Biontech	mrna	2021-04-27	2021-05-27	1.55	64	26.6389	Vocational training or specialized baccalaureate	non-smoker	No	no	no	no	no	no	no	no	no			no/ unknown	no	negative	negative	no	Rather agree	Rather agree	Rather agree	97	I agree completely	I agree completely	high	Never/Impossible	Always	Frequently	Always	Always	Yes, always	Yes	systemic	nausea	nausea	nausea and vomiting symptoms	gastrointestinal signs and symptoms	gastrointestinal disorders
273	5a	female	65	≥65	Pfizer/Biontech	mrna	2021-04-27	2021-05-27	1.55	64	26.6389	Vocational training or specialized baccalaureate	non-smoker	No	no	no	no	no	no	no	no	no			no/ unknown	no	negative	negative	no	Rather agree	Rather agree	Rather agree	97	I agree completely	I agree completely	high	Never/Impossible	Always	Frequently	Always	Always	Yes, always	Yes	systemic	headache	headache	headaches NEC	headaches	nervous system disorders
273	6a	female	65	≥65	Pfizer/Biontech	mrna	2021-04-27	2021-05-27	1.55	64	26.6389	Vocational training or specialized baccalaureate	non-smoker	No	no	no	no	no	no	no	no	no			no/ unknown	no	negative	negative	no	Rather agree	Rather agree	Rather agree	97	I agree completely	I agree completely	high	Never/Impossible	Always	Frequently	Always	Always	Yes, always	Yes	systemic	chills	chills	feelings and sensations NEC	general system disorders NEC	general disorders and administration site conditions
273	7a	female	65	≥65	Pfizer/Biontech	mrna	2021-04-27	2021-05-27	1.55	64	26.6389	Vocational training or specialized baccalaureate	non-smoker	No	no	no	no	no	no	no	no	no			no/ unknown	no	negative	negative	no	Rather agree	Rather agree	Rather agree	97	I agree completely	I agree completely	high	Never/Impossible	Always	Frequently	Always	Always	Yes, always	Yes	systemic	fatigue	asthenia	asthenic conditions	general system disorders NEC	general disorders and administration site conditions
273	8a	female	65	≥65	Pfizer/Biontech	mrna	2021-04-27	2021-05-27	1.55	64	26.6389	Vocational training or specialized baccalaureate	non-smoker	No	no	no	no	no	no	no	no	no			no/ unknown	no	negative	negative	no	Rather agree	Rather agree	Rather agree	97	I agree completely	I agree completely	high	Never/Impossible	Always	Frequently	Always	Always	Yes, always	Yes	systemic	muscle pain	myalgia	muscle pains	muscle disorders	musculoskeletal and connective tissue disorders
273	9a	female	65	≥65	Pfizer/Biontech	mrna	2021-04-27	2021-05-27	1.55	64	26.6389	Vocational training or specialized baccalaureate	non-smoker	No	no	no	no	no	no	no	no	no			no/ unknown	no	negative	negative	no	Rather agree	Rather agree	Rather agree	97	I agree completely	I agree completely	high	Never/Impossible	Always	Frequently	Always	Always	Yes, always	Yes	systemic	headache	headache	headaches NEC	headaches	nervous system disorders
359	1a	female	66	≥65	Pfizer/Biontech	mrna	2021-04-27	2021-05-25	1.6	55	21.4844	Vocational training or specialized baccalaureate	daily	No	no	no	no	no	no	no	no	no			no/ unknown	no	negative	negative	no	Neutral	Rather agree	I agree completely	72	Rather agree	Rather agree	high		Always	Always	Always	Always	Yes, always	Yes	systemic	headache	headache	headaches NEC	headaches	nervous system disorders
359	2a	female	66	≥65	Pfizer/Biontech	mrna	2021-04-27	2021-05-25	1.6	55	21.4844	Vocational training or specialized baccalaureate	daily	No	no	no	no	no	no	no	no	no			no/ unknown	no	negative	negative	no	Neutral	Rather agree	I agree completely	72	Rather agree	Rather agree	high		Always	Always	Always	Always	Yes, always	Yes	systemic	fatigue	asthenia	asthenic conditions	general system disorders NEC	general disorders and administration site conditions
409	1a	female	65	≥65	Pfizer/Biontech	mrna	2021-04-26	2021-05-26	1.58	58	23.2335	Higher technical school or college	former smoker	No	no	no	no	no	no	no	no	no			no/ unknown	no	negative	negative	no	Rather disagree	Rather agree	Rather agree	63	Rather agree	Neutral	high		Always	Always	Always	Always	No	Yes	local	vaccination site pain	vaccination site pain	vaccination site reactions	administration site reactions	general disorders and administration site conditions
409	2a	female	65	≥65	Pfizer/Biontech	mrna	2021-04-26	2021-05-26	1.58	58	23.2335	Higher technical school or college	former smoker	No	no	no	no	no	no	no	no	no			no/ unknown	no	negative	negative	no	Rather disagree	Rather agree	Rather agree	63	Rather agree	Neutral	high		Always	Always	Always	Always	No	Yes	systemic	fever	pyrexia	febrile disorders	body temperature conditions	general disorders and administration site conditions
409	3a	female	65	≥65	Pfizer/Biontech	mrna	2021-04-26	2021-05-26	1.58	58	23.2335	Higher technical school or college	former smoker	No	no	no	no	no	no	no	no	no			no/ unknown	no	negative	negative	no	Rather disagree	Rather agree	Rather agree	63	Rather agree	Neutral	high		Always	Always	Always	Always	No	Yes	systemic	headache	headache	headaches NEC	headaches	nervous system disorders
409	3b	female	65	≥65	Pfizer/Biontech	mrna	2021-04-26	2021-05-26	1.58	58	23.2335	Higher technical school or college	former smoker	No	no	no	no	no	no	no	no	no			no/ unknown	no	negative	negative	no	Rather disagree	Rather agree	Rather agree	63	Rather agree	Neutral	high		Always	Always	Always	Always	No	Yes	systemic	general body pain	pain	pain and discomfort NEC	general system disorders NEC	general disorders and administration site conditions
409	4a	female	65	≥65	Pfizer/Biontech	mrna	2021-04-26	2021-05-26	1.58	58	23.2335	Higher technical school or college	former smoker	No	no	no	no	no	no	no	no	no			no/ unknown	no	negative	negative	no	Rather disagree	Rather agree	Rather agree	63	Rather agree	Neutral	high		Always	Always	Always	Always	No	Yes	systemic	lymph nodes enlarged	lymphadenopathy	lymphatic system disorders NEC	spleen, lymphatic and reticuloendothilial system disorders	blood and lymphatic system disorders
409	5a	female	65	≥65	Pfizer/Biontech	mrna	2021-04-26	2021-05-26	1.58	58	23.2335	Higher technical school or college	former smoker	No	no	no	no	no	no	no	no	no			no/ unknown	no	negative	negative	no	Rather disagree	Rather agree	Rather agree	63	Rather agree	Neutral	high		Always	Always	Always	Always	No	Yes	local	vaccination site pain	vaccination site pain	vaccination site reactions	administration site reactions	general disorders and administration site conditions
216	1a	female	70	≥65	Pfizer/Biontech	mrna	2021-04-27	2021-06-01	1.6	65	25.3906	Vocational training or specialized baccalaureate	former smoker	Yes	no	no	no	yes	no	no	no	no			no/ unknown	no	negative	negative	no	Rather agree	Neutral	I agree completely	97	I agree completely	Rather agree	high	Always	Always	Frequently	Always	Always	Yes, always	Yes	local	painful arm	pain in extremity	musculoskeletal and connective tissue pain and discomfort	musculoskeletal and coective tissue disorders NEC	musculoskeletal and connective tissue disorders
216	2a	female	70	≥65	Pfizer/Biontech	mrna	2021-04-27	2021-06-01	1.6	65	25.3906	Vocational training or specialized baccalaureate	former smoker	Yes	no	no	no	yes	no	no	no	no			no/ unknown	no	negative	negative	no	Rather agree	Neutral	I agree completely	97	I agree completely	Rather agree	high	Always	Always	Frequently	Always	Always	Yes, always	Yes	systemic	fatigue	asthenia	asthenic conditions	general system disorders NEC	general disorders and administration site conditions
216	3a	female	70	≥65	Pfizer/Biontech	mrna	2021-04-27	2021-06-01	1.6	65	25.3906	Vocational training or specialized baccalaureate	former smoker	Yes	no	no	no	yes	no	no	no	no			no/ unknown	no	negative	negative	no	Rather agree	Neutral	I agree completely	97	I agree completely	Rather agree	high	Always	Always	Frequently	Always	Always	Yes, always	Yes	local	painful arm	pain in extremity	musculoskeletal and connective tissue pain and discomfort	musculoskeletal and coective tissue disorders NEC	musculoskeletal and connective tissue disorders
216	4a	female	70	≥65	Pfizer/Biontech	mrna	2021-04-27	2021-06-01	1.6	65	25.3906	Vocational training or specialized baccalaureate	former smoker	Yes	no	no	no	yes	no	no	no	no			no/ unknown	no	negative	negative	no	Rather agree	Neutral	I agree completely	97	I agree completely	Rather agree	high	Always	Always	Frequently	Always	Always	Yes, always	Yes	local	vaccination site tenderness	vaccination site tenderness	vaccination site reactions	administration site reactions	general disorders and administration site conditions
216	5a	female	70	≥65	Pfizer/Biontech	mrna	2021-04-27	2021-06-01	1.6	65	25.3906	Vocational training or specialized baccalaureate	former smoker	Yes	no	no	no	yes	no	no	no	no			no/ unknown	no	negative	negative	no	Rather agree	Neutral	I agree completely	97	I agree completely	Rather agree	high	Always	Always	Frequently	Always	Always	Yes, always	Yes	systemic	bone pain	bone pain	bone related signs and symptoms	bone disorders (excl congenital and fractures)	musculoskeletal and connective tissue disorders
132	1a	female	65	≥65	Pfizer/Biontech	mrna	2021-04-26	2021-05-27	1.64	50	18.5901	Vocational training or specialized baccalaureate	former smoker	No	no	no	no	no	no	no	no	no			no/ unknown	no	negative	negative	no	Rather agree	Rather agree	Rather agree	61	Rather agree	Rather agree	high	Always	Always	Always	Always	Always	No	Yes	systemic	headache	headache	headaches NEC	headaches	nervous system disorders
132	2a	female	65	≥65	Pfizer/Biontech	mrna	2021-04-26	2021-05-27	1.64	50	18.5901	Vocational training or specialized baccalaureate	former smoker	No	no	no	no	no	no	no	no	no			no/ unknown	no	negative	negative	no	Rather agree	Rather agree	Rather agree	61	Rather agree	Rather agree	high	Always	Always	Always	Always	Always	No	Yes	systemic	bone spur	exostosis	bone disorders NEC	bone disorders (excl congenital and fractures)	musculoskeletal and connective tissue disorders
430	1a	male	69	≥65	Pfizer/Biontech	mrna	2021-04-27	2021-05-26	1.76	89	28.7319	Vocational training or specialized baccalaureate	daily	Yes	no	no	yes	no	no	no	no	no			no/ unknown	no	negative	negative	no	Rather agree	Neutral	I agree completely	87	Rather agree	Rather agree	high	Never/Impossible	Always	Frequently	Always	Always	No	Yes	local	painful arm	pain in extremity	musculoskeletal and connective tissue pain and discomfort	musculoskeletal and coective tissue disorders NEC	musculoskeletal and connective tissue disorders
430	2a	male	69	≥65	Pfizer/Biontech	mrna	2021-04-27	2021-05-26	1.76	89	28.7319	Vocational training or specialized baccalaureate	daily	Yes	no	no	yes	no	no	no	no	no			no/ unknown	no	negative	negative	no	Rather agree	Neutral	I agree completely	87	Rather agree	Rather agree	high	Never/Impossible	Always	Frequently	Always	Always	No	Yes	systemic	vertigo	vertigo	vertigos NEC	neurological disorders NEC	nervous system disorders
430	3a	male	69	≥65	Pfizer/Biontech	mrna	2021-04-27	2021-05-26	1.76	89	28.7319	Vocational training or specialized baccalaureate	daily	Yes	no	no	yes	no	no	no	no	no			no/ unknown	no	negative	negative	no	Rather agree	Neutral	I agree completely	87	Rather agree	Rather agree	high	Never/Impossible	Always	Frequently	Always	Always	No	Yes	systemic	dry mouth	dry mouth	oral dryness and saliva altered	saliva gland conditions	gastrointestinal disorders
430	4a	male	69	≥65	Pfizer/Biontech	mrna	2021-04-27	2021-05-26	1.76	89	28.7319	Vocational training or specialized baccalaureate	daily	Yes	no	no	yes	no	no	no	no	no			no/ unknown	no	negative	negative	no	Rather agree	Neutral	I agree completely	87	Rather agree	Rather agree	high	Never/Impossible	Always	Frequently	Always	Always	No	Yes	systemic	cold symptoms	nasopharyngitis	upper respiratory tract infections NEC	respiratory tract infections	respiratory, thoracic and mediastinal disorders
430	5a	male	69	≥65	Pfizer/Biontech	mrna	2021-04-27	2021-05-26	1.76	89	28.7319	Vocational training or specialized baccalaureate	daily	Yes	no	no	yes	no	no	no	no	no			no/ unknown	no	negative	negative	no	Rather agree	Neutral	I agree completely	87	Rather agree	Rather agree	high	Never/Impossible	Always	Frequently	Always	Always	No	Yes	systemic	diarrhea	diarrhoea	diarrhoea (excl infective)	gastrointestinal motility and defaecation conditions	gastrointestinal disorders
430	6a	male	69	≥65	Pfizer/Biontech	mrna	2021-04-27	2021-05-26	1.76	89	28.7319	Vocational training or specialized baccalaureate	daily	Yes	no	no	yes	no	no	no	no	no			no/ unknown	no	negative	negative	no	Rather agree	Neutral	I agree completely	87	Rather agree	Rather agree	high	Never/Impossible	Always	Frequently	Always	Always	No	Yes	local	painful arm	pain in extremity	musculoskeletal and connective tissue pain and discomfort	musculoskeletal and coective tissue disorders NEC	musculoskeletal and connective tissue disorders
247	1a	female	72	≥65	Moderna	mrna	2021-04-29	2021-05-28	1.66	84	30.4834	Vocational training or specialized baccalaureate	former smoker	Yes	no	no	yes	no	no	no	no	no			no/ unknown	no	negative	negative	no	I agree completely	I agree completely	I agree completely	96	I agree completely	I agree completely	high		Always	Always	Always	Always	Yes, always	Yes	systemic	heavy feeling in arms and legs	limb discomfort	musculoskeletal and connective tissue pain and discomfort	musculoskeletal and coective tissue disorders NEC	musculoskeletal and connective tissue disorders
247	2a	female	72	≥65	Moderna	mrna	2021-04-29	2021-05-28	1.66	84	30.4834	Vocational training or specialized baccalaureate	former smoker	Yes	no	no	yes	no	no	no	no	no			no/ unknown	no	negative	negative	no	I agree completely	I agree completely	I agree completely	96	I agree completely	I agree completely	high		Always	Always	Always	Always	Yes, always	Yes	systemic	feeling hot	feeling hot	feelings and sensations NEC	general system disorders NEC	general disorders and administration site conditions
247	2a	female	72	≥65	Moderna	mrna	2021-04-29	2021-05-28	1.66	84	30.4834	Vocational training or specialized baccalaureate	former smoker	Yes	no	no	yes	no	no	no	no	no			no/ unknown	no	negative	negative	no	I agree completely	I agree completely	I agree completely	96	I agree completely	I agree completely	high		Always	Always	Always	Always	Yes, always	Yes	systemic	feeling hot	feeling hot	feelings and sensations NEC	general system disorders NEC	general disorders and administration site conditions
247	3a	female	72	≥65	Moderna	mrna	2021-04-29	2021-05-28	1.66	84	30.4834	Vocational training or specialized baccalaureate	former smoker	Yes	no	no	yes	no	no	no	no	no			no/ unknown	no	negative	negative	no	I agree completely	I agree completely	I agree completely	96	I agree completely	I agree completely	high		Always	Always	Always	Always	Yes, always	Yes	systemic	swelling arm	peripheral swelling	general signs and symptoms NEC	general system disorders NEC	general disorders and administration site conditions
247	3a	female	72	≥65	Moderna	mrna	2021-04-29	2021-05-28	1.66	84	30.4834	Vocational training or specialized baccalaureate	former smoker	Yes	no	no	yes	no	no	no	no	no			no/ unknown	no	negative	negative	no	I agree completely	I agree completely	I agree completely	96	I agree completely	I agree completely	high		Always	Always	Always	Always	Yes, always	Yes	systemic	swelling arm	peripheral swelling	general signs and symptoms NEC	general system disorders NEC	general disorders and administration site conditions
247	4a	female	72	≥65	Moderna	mrna	2021-04-29	2021-05-28	1.66	84	30.4834	Vocational training or specialized baccalaureate	former smoker	Yes	no	no	yes	no	no	no	no	no			no/ unknown	no	negative	negative	no	I agree completely	I agree completely	I agree completely	96	I agree completely	I agree completely	high		Always	Always	Always	Always	Yes, always	Yes	systemic	fever	pyrexia	febrile disorders	body temperature conditions	general disorders and administration site conditions
247	5a	female	72	≥65	Moderna	mrna	2021-04-29	2021-05-28	1.66	84	30.4834	Vocational training or specialized baccalaureate	former smoker	Yes	no	no	yes	no	no	no	no	no			no/ unknown	no	negative	negative	no	I agree completely	I agree completely	I agree completely	96	I agree completely	I agree completely	high		Always	Always	Always	Always	Yes, always	Yes	systemic	fatigue	asthenia	asthenic conditions	general system disorders NEC	general disorders and administration site conditions
372	1a	female	72	≥65	Pfizer/Biontech	mrna	2021-04-26	2021-05-26	1.61	63	24.3046	Vocational training or specialized baccalaureate	non-smoker	Yes	yes	no	no	no	no	no	no	no			no/ unknown	yes	positive	positive	yes	Neutral	Rather agree	Rather agree	61	I agree completely	I agree completely	high	Never/Impossible	Always	Sometimes	Always	Always	No	Yes	local	vaccination site tenderness	vaccination site tenderness	vaccination site reactions	administration site reactions	general disorders and administration site conditions
372	2a	female	72	≥65	Pfizer/Biontech	mrna	2021-04-26	2021-05-26	1.61	63	24.3046	Vocational training or specialized baccalaureate	non-smoker	Yes	yes	no	no	no	no	no	no	no			no/ unknown	yes	positive	positive	yes	Neutral	Rather agree	Rather agree	61	I agree completely	I agree completely	high	Never/Impossible	Always	Sometimes	Always	Always	No	Yes	local	vaccination site tenderness	vaccination site tenderness	vaccination site reactions	administration site reactions	general disorders and administration site conditions
372	3a	female	72	≥65	Pfizer/Biontech	mrna	2021-04-26	2021-05-26	1.61	63	24.3046	Vocational training or specialized baccalaureate	non-smoker	Yes	yes	no	no	no	no	no	no	no			no/ unknown	yes	positive	positive	yes	Neutral	Rather agree	Rather agree	61	I agree completely	I agree completely	high	Never/Impossible	Always	Sometimes	Always	Always	No	Yes	systemic	fatigue	asthenia	asthenic conditions	general system disorders NEC	general disorders and administration site conditions
401	2a	female	73	≥65	Pfizer/Biontech	mrna	2021-04-26	2021-05-28	1.58	55	22.0317	Vocational training or specialized baccalaureate	non-smoker	No	no	no	no	no	no	no	no	no			no/ unknown	no	negative	negative	no	Rather agree	Neutral	Rather agree	61	Rather agree	Neutral	high		Always	Frequently	Always	Frequently	No	Yes	systemic	diarrhea	diarrhoea	diarrhoea (excl infective)	gastrointestinal motility and defaecation conditions	gastrointestinal disorders
401	4a	female	73	≥65	Pfizer/Biontech	mrna	2021-04-26	2021-05-28	1.58	55	22.0317	Vocational training or specialized baccalaureate	non-smoker	No	no	no	no	no	no	no	no	no			no/ unknown	no	negative	negative	no	Rather agree	Neutral	Rather agree	61	Rather agree	Neutral	high		Always	Frequently	Always	Frequently	No	Yes	systemic	weakness	asthenia	asthenic conditions	general system disorders NEC	general disorders and administration site conditions
401	5a	female	73	≥65	Pfizer/Biontech	mrna	2021-04-26	2021-05-28	1.58	55	22.0317	Vocational training or specialized baccalaureate	non-smoker	No	no	no	no	no	no	no	no	no			no/ unknown	no	negative	negative	no	Rather agree	Neutral	Rather agree	61	Rather agree	Neutral	high		Always	Frequently	Always	Frequently	No	Yes	systemic	diarrhea	diarrhoea	diarrhoea (excl infective)	gastrointestinal motility and defaecation conditions	gastrointestinal disorders
133	1a	male	73	≥65	Pfizer/Biontech	mrna	2021-04-26	2021-05-28	1.78	85	26.8274	Vocational training or specialized baccalaureate	former smoker	No	no	no	no	no	no	no	no	no			no/ unknown	no	negative	negative	no	Neutral	Neutral	Neutral	76	Rather agree	Neutral	high	Never/Impossible	Frequently	Frequently	Always	Frequently	No	Yes	systemic	muscle pain	myalgia	muscle pains	muscle disorders	musculoskeletal and connective tissue disorders
133	2a	male	73	≥65	Pfizer/Biontech	mrna	2021-04-26	2021-05-28	1.78	85	26.8274	Vocational training or specialized baccalaureate	former smoker	No	no	no	no	no	no	no	no	no			no/ unknown	no	negative	negative	no	Neutral	Neutral	Neutral	76	Rather agree	Neutral	high	Never/Impossible	Frequently	Frequently	Always	Frequently	No	Yes	systemic	cold symptoms	nasopharyngitis	upper respiratory tract infections NEC	respiratory tract infections	respiratory, thoracic and mediastinal disorders
133	2a	male	73	≥65	Pfizer/Biontech	mrna	2021-04-26	2021-05-28	1.78	85	26.8274	Vocational training or specialized baccalaureate	former smoker	No	no	no	no	no	no	no	no	no			no/ unknown	no	negative	negative	no	Neutral	Neutral	Neutral	76	Rather agree	Neutral	high	Never/Impossible	Frequently	Frequently	Always	Frequently	No	Yes	systemic	cold symptoms	nasopharyngitis	upper respiratory tract infections NEC	respiratory tract infections	respiratory, thoracic and mediastinal disorders
133	2a	male	73	≥65	Pfizer/Biontech	mrna	2021-04-26	2021-05-28	1.78	85	26.8274	Vocational training or specialized baccalaureate	former smoker	No	no	no	no	no	no	no	no	no			no/ unknown	no	negative	negative	no	Neutral	Neutral	Neutral	76	Rather agree	Neutral	high	Never/Impossible	Frequently	Frequently	Always	Frequently	No	Yes	systemic	cold symptoms	nasopharyngitis	upper respiratory tract infections NEC	respiratory tract infections	respiratory, thoracic and mediastinal disorders
133	3a	male	73	≥65	Pfizer/Biontech	mrna	2021-04-26	2021-05-28	1.78	85	26.8274	Vocational training or specialized baccalaureate	former smoker	No	no	no	no	no	no	no	no	no			no/ unknown	no	negative	negative	no	Neutral	Neutral	Neutral	76	Rather agree	Neutral	high	Never/Impossible	Frequently	Frequently	Always	Frequently	No	Yes	systemic	cold symptoms	nasopharyngitis	upper respiratory tract infections NEC	respiratory tract infections	respiratory, thoracic and mediastinal disorders
47	1a	male	68	≥65	Moderna	mrna	2021-04-30	2021-05-28	1.74	73	24.1115	Higher technical school or college	non-smoker	Yes	yes	no	no	no	no	no	no	no			no/ unknown	no	negative	negative	no	Rather agree	Rather agree	I agree completely	80	Rather agree	Neutral	high	Always	Frequently	Frequently	Frequently	Always	No	Yes	local	painful arm	pain in extremity	musculoskeletal and connective tissue pain and discomfort	musculoskeletal and coective tissue disorders NEC	musculoskeletal and connective tissue disorders
47	2a	male	68	≥65	Moderna	mrna	2021-04-30	2021-05-28	1.74	73	24.1115	Higher technical school or college	non-smoker	Yes	yes	no	no	no	no	no	no	no			no/ unknown	no	negative	negative	no	Rather agree	Rather agree	I agree completely	80	Rather agree	Neutral	high	Always	Frequently	Frequently	Frequently	Always	No	Yes	local	painful arm	pain in extremity	musculoskeletal and connective tissue pain and discomfort	musculoskeletal and coective tissue disorders NEC	musculoskeletal and connective tissue disorders
543	1a	female	68	≥65	Moderna	mrna	2021-04-29	nan	1.62	67	25.5296	University	non-smoker	Yes	no	no	no	yes	no	no	no	no			yes	yes	positive	positive	yes	Neutral	I agree completely	Rather agree	93	I agree completely	I agree completely	high	Never/Impossible	Always	Frequently	Frequently	Frequently	Yes, always	Yes	systemic	dizziness	dizziness	circulatory collapse and shock	decreased and nonspecific blood pressure disorders and shock	vascular disorders
543	2a	female	68	≥65	Moderna	mrna	2021-04-29	nan	1.62	67	25.5296	University	non-smoker	Yes	no	no	no	yes	no	no	no	no			yes	yes	positive	positive	yes	Neutral	I agree completely	Rather agree	93	I agree completely	I agree completely	high	Never/Impossible	Always	Frequently	Frequently	Frequently	Yes, always	Yes	local	painful arm	pain in extremity	musculoskeletal and connective tissue pain and discomfort	musculoskeletal and coective tissue disorders NEC	musculoskeletal and connective tissue disorders
543	3a	female	68	≥65	Moderna	mrna	2021-04-29	nan	1.62	67	25.5296	University	non-smoker	Yes	no	no	no	yes	no	no	no	no			yes	yes	positive	positive	yes	Neutral	I agree completely	Rather agree	93	I agree completely	I agree completely	high	Never/Impossible	Always	Frequently	Frequently	Frequently	Yes, always	Yes	systemic	nausea	nausea	nausea and vomiting symptoms	gastrointestinal signs and symptoms	gastrointestinal disorders
543	4a	female	68	≥65	Moderna	mrna	2021-04-29	nan	1.62	67	25.5296	University	non-smoker	Yes	no	no	no	yes	no	no	no	no			yes	yes	positive	positive	yes	Neutral	I agree completely	Rather agree	93	I agree completely	I agree completely	high	Never/Impossible	Always	Frequently	Frequently	Frequently	Yes, always	Yes	systemic	headache	headache	headaches NEC	headaches	nervous system disorders
543	4b	female	68	≥65	Moderna	mrna	2021-04-29	nan	1.62	67	25.5296	University	non-smoker	Yes	no	no	no	yes	no	no	no	no			yes	yes	positive	positive	yes	Neutral	I agree completely	Rather agree	93	I agree completely	I agree completely	high	Never/Impossible	Always	Frequently	Frequently	Frequently	Yes, always	Yes	systemic	head pressure	head discomfort	neurological signs and symptoms NEC	neurological disorders NEC	nervous system disorders
543	5a	female	68	≥65	Moderna	mrna	2021-04-29	nan	1.62	67	25.5296	University	non-smoker	Yes	no	no	no	yes	no	no	no	no			yes	yes	positive	positive	yes	Neutral	I agree completely	Rather agree	93	I agree completely	I agree completely	high	Never/Impossible	Always	Frequently	Frequently	Frequently	Yes, always	Yes	systemic	weakness	asthenia	asthenic conditions	general system disorders NEC	general disorders and administration site conditions
543	5b	female	68	≥65	Moderna	mrna	2021-04-29	nan	1.62	67	25.5296	University	non-smoker	Yes	no	no	no	yes	no	no	no	no			yes	yes	positive	positive	yes	Neutral	I agree completely	Rather agree	93	I agree completely	I agree completely	high	Never/Impossible	Always	Frequently	Frequently	Frequently	Yes, always	Yes	systemic	fatigue	asthenia	asthenic conditions	general system disorders NEC	general disorders and administration site conditions
543	6a	female	68	≥65	Moderna	mrna	2021-04-29	nan	1.62	67	25.5296	University	non-smoker	Yes	no	no	no	yes	no	no	no	no			yes	yes	positive	positive	yes	Neutral	I agree completely	Rather agree	93	I agree completely	I agree completely	high	Never/Impossible	Always	Frequently	Frequently	Frequently	Yes, always	Yes	systemic	diarrhea	diarrhoea	diarrhoea (excl infective)	gastrointestinal motility and defaecation conditions	gastrointestinal disorders
543	7a	female	68	≥65	Moderna	mrna	2021-04-29	nan	1.62	67	25.5296	University	non-smoker	Yes	no	no	no	yes	no	no	no	no			yes	yes	positive	positive	yes	Neutral	I agree completely	Rather agree	93	I agree completely	I agree completely	high	Never/Impossible	Always	Frequently	Frequently	Frequently	Yes, always	Yes	systemic	palpitations	palpitations	cardiac signs and symptoms NEC	cardiac disorders, signs and symptoms NEC	cardiac disorders
543	8a	female	68	≥65	Moderna	mrna	2021-04-29	nan	1.62	67	25.5296	University	non-smoker	Yes	no	no	no	yes	no	no	no	no			yes	yes	positive	positive	yes	Neutral	I agree completely	Rather agree	93	I agree completely	I agree completely	high	Never/Impossible	Always	Frequently	Frequently	Frequently	Yes, always	Yes	systemic	temperature elevation	body temperature increased	physical examination procedures and organ system status	physical examination and organ system status topics	investigations
52	1a	female	65	≥65	Moderna	mrna	2021-04-28	2021-05-28	1.56	80	32.8731	Vocational training or specialized baccalaureate	former smoker	Yes	yes	no	no	no	no	no	no	no			no/ unknown	no	negative	negative	no	Neutral	Rather agree	Rather agree	100	Rather agree	Rather agree	high	Always	Always	Always	Always	Always	No	Yes	systemic	swelling arm	peripheral swelling	general signs and symptoms NEC	general system disorders NEC	general disorders and administration site conditions
52	2a	female	65	≥65	Moderna	mrna	2021-04-28	2021-05-28	1.56	80	32.8731	Vocational training or specialized baccalaureate	former smoker	Yes	yes	no	no	no	no	no	no	no			no/ unknown	no	negative	negative	no	Neutral	Rather agree	Rather agree	100	Rather agree	Rather agree	high	Always	Always	Always	Always	Always	No	Yes	systemic	joint pain	arthralgia	joint related signs and symptoms	joint disorders	musculoskeletal and connective tissue disorders
52	2b	female	65	≥65	Moderna	mrna	2021-04-28	2021-05-28	1.56	80	32.8731	Vocational training or specialized baccalaureate	former smoker	Yes	yes	no	no	no	no	no	no	no			no/ unknown	no	negative	negative	no	Neutral	Rather agree	Rather agree	100	Rather agree	Rather agree	high	Always	Always	Always	Always	Always	No	Yes	systemic	feeling heavy in arms and legs	limb discomfort	musculoskeletal and connective tissue pain and discomfort	musculoskeletal and coective tissue disorders NEC	musculoskeletal and connective tissue disorders
52	3a	female	65	≥65	Moderna	mrna	2021-04-28	2021-05-28	1.56	80	32.8731	Vocational training or specialized baccalaureate	former smoker	Yes	yes	no	no	no	no	no	no	no			no/ unknown	no	negative	negative	no	Neutral	Rather agree	Rather agree	100	Rather agree	Rather agree	high	Always	Always	Always	Always	Always	No	Yes	systemic	headache	headache	headaches NEC	headaches	nervous system disorders
52	4a	female	65	≥65	Moderna	mrna	2021-04-28	2021-05-28	1.56	80	32.8731	Vocational training or specialized baccalaureate	former smoker	Yes	yes	no	no	no	no	no	no	no			no/ unknown	no	negative	negative	no	Neutral	Rather agree	Rather agree	100	Rather agree	Rather agree	high	Always	Always	Always	Always	Always	No	Yes	systemic	swelling arm	peripheral swelling	general signs and symptoms NEC	general system disorders NEC	general disorders and administration site conditions
52	5a	female	65	≥65	Moderna	mrna	2021-04-28	2021-05-28	1.56	80	32.8731	Vocational training or specialized baccalaureate	former smoker	Yes	yes	no	no	no	no	no	no	no			no/ unknown	no	negative	negative	no	Neutral	Rather agree	Rather agree	100	Rather agree	Rather agree	high	Always	Always	Always	Always	Always	No	Yes	systemic	diarrhea	diarrhoea	diarrhoea (excl infective)	gastrointestinal motility and defaecation conditions	gastrointestinal disorders
52	5b	female	65	≥65	Moderna	mrna	2021-04-28	2021-05-28	1.56	80	32.8731	Vocational training or specialized baccalaureate	former smoker	Yes	yes	no	no	no	no	no	no	no			no/ unknown	no	negative	negative	no	Neutral	Rather agree	Rather agree	100	Rather agree	Rather agree	high	Always	Always	Always	Always	Always	No	Yes	systemic	vomiting	vomiting	nausea and vomiting symptoms	gastrointestinal signs and symptoms	gastrointestinal disorders
52	5c	female	65	≥65	Moderna	mrna	2021-04-28	2021-05-28	1.56	80	32.8731	Vocational training or specialized baccalaureate	former smoker	Yes	yes	no	no	no	no	no	no	no			no/ unknown	no	negative	negative	no	Neutral	Rather agree	Rather agree	100	Rather agree	Rather agree	high	Always	Always	Always	Always	Always	No	Yes	systemic	abdominal pain	abdominal pain	gastrointestinal and abdominal pains (excl oral and throat)	gastrointestinal signs and symptoms	gastrointestinal disorders
145	1a	female	65	≥65	Moderna	mrna	2021-04-30	2021-05-28	1.55	50	20.8117	University	former smoker	No	no	no	no	no	no	no	unknown	no			no/ unknown	no	negative	negative	no	Neutral	Rather agree	Rather agree	79	Rather agree	I disagree completely	high	Frequently	Always	Frequently	Always	Frequently	No	Yes	systemic	vertigo	vertigo	vertigos NEC	neurological disorders NEC	nervous system disorders
145	2a	female	65	≥65	Moderna	mrna	2021-04-30	2021-05-28	1.55	50	20.8117	University	former smoker	No	no	no	no	no	no	no	unknown	no			no/ unknown	no	negative	negative	no	Neutral	Rather agree	Rather agree	79	Rather agree	I disagree completely	high	Frequently	Always	Frequently	Always	Frequently	No	Yes	systemic	palpitations	palpitations	cardiac signs and symptoms NEC	cardiac disorders, signs and symptoms NEC	cardiac disorders
145	3a	female	65	≥65	Moderna	mrna	2021-04-30	2021-05-28	1.55	50	20.8117	University	former smoker	No	no	no	no	no	no	no	unknown	no			no/ unknown	no	negative	negative	no	Neutral	Rather agree	Rather agree	79	Rather agree	I disagree completely	high	Frequently	Always	Frequently	Always	Frequently	No	Yes	systemic	muscle pain	myalgia	muscle pains	muscle disorders	musculoskeletal and connective tissue disorders
145	4a	female	65	≥65	Moderna	mrna	2021-04-30	2021-05-28	1.55	50	20.8117	University	former smoker	No	no	no	no	no	no	no	unknown	no			no/ unknown	no	negative	negative	no	Neutral	Rather agree	Rather agree	79	Rather agree	I disagree completely	high	Frequently	Always	Frequently	Always	Frequently	No	Yes	systemic	headache	headache	headaches NEC	headaches	nervous system disorders
145	5a	female	65	≥65	Moderna	mrna	2021-04-30	2021-05-28	1.55	50	20.8117	University	former smoker	No	no	no	no	no	no	no	unknown	no			no/ unknown	no	negative	negative	no	Neutral	Rather agree	Rather agree	79	Rather agree	I disagree completely	high	Frequently	Always	Frequently	Always	Frequently	No	Yes	systemic	headache	headache	headaches NEC	headaches	nervous system disorders
145	6a	female	65	≥65	Moderna	mrna	2021-04-30	2021-05-28	1.55	50	20.8117	University	former smoker	No	no	no	no	no	no	no	unknown	no			no/ unknown	no	negative	negative	no	Neutral	Rather agree	Rather agree	79	Rather agree	I disagree completely	high	Frequently	Always	Frequently	Always	Frequently	No	Yes	systemic	fever	pyrexia	febrile disorders	body temperature conditions	general disorders and administration site conditions
145	7a	female	65	≥65	Moderna	mrna	2021-04-30	2021-05-28	1.55	50	20.8117	University	former smoker	No	no	no	no	no	no	no	unknown	no			no/ unknown	no	negative	negative	no	Neutral	Rather agree	Rather agree	79	Rather agree	I disagree completely	high	Frequently	Always	Frequently	Always	Frequently	No	Yes	systemic	palpitations	palpitations	cardiac signs and symptoms NEC	cardiac disorders, signs and symptoms NEC	cardiac disorders
59	1a	female	73	≥65	Moderna	mrna	2021-04-28	2021-05-26	1.51	53	23.2446	University	non-smoker	Yes	yes	no	unknown	no	no	no	no	unknown			no/ unknown	no	negative	negative	no	I agree completely	I agree completely	I agree completely	99	I agree completely	I agree completely	high	Never/Impossible	Always	Always	Always	Always	No	Yes	local	vaccination site pain	vaccination site pain	vaccination site reactions	administration site reactions	general disorders and administration site conditions
59	1b	female	73	≥65	Moderna	mrna	2021-04-28	2021-05-26	1.51	53	23.2446	University	non-smoker	Yes	yes	no	unknown	no	no	no	no	unknown			no/ unknown	no	negative	negative	no	I agree completely	I agree completely	I agree completely	99	I agree completely	I agree completely	high	Never/Impossible	Always	Always	Always	Always	No	Yes	local	vaccination site swelling	vaccination site swelling	vaccination site reactions	administration site reactions	general disorders and administration site conditions
59	1c	female	73	≥65	Moderna	mrna	2021-04-28	2021-05-26	1.51	53	23.2446	University	non-smoker	Yes	yes	no	unknown	no	no	no	no	unknown			no/ unknown	no	negative	negative	no	I agree completely	I agree completely	I agree completely	99	I agree completely	I agree completely	high	Never/Impossible	Always	Always	Always	Always	No	Yes	local	injection site redness	injection site erythema	injection site reactions	administration site reactions	general disorders and administration site conditions
59	2a	female	73	≥65	Moderna	mrna	2021-04-28	2021-05-26	1.51	53	23.2446	University	non-smoker	Yes	yes	no	unknown	no	no	no	no	unknown			no/ unknown	no	negative	negative	no	I agree completely	I agree completely	I agree completely	99	I agree completely	I agree completely	high	Never/Impossible	Always	Always	Always	Always	No	Yes	local	injection site redness	injection site erythema	injection site reactions	administration site reactions	general disorders and administration site conditions
59	2b	female	73	≥65	Moderna	mrna	2021-04-28	2021-05-26	1.51	53	23.2446	University	non-smoker	Yes	yes	no	unknown	no	no	no	no	unknown			no/ unknown	no	negative	negative	no	I agree completely	I agree completely	I agree completely	99	I agree completely	I agree completely	high	Never/Impossible	Always	Always	Always	Always	No	Yes	systemic	fever	pyrexia	febrile disorders	body temperature conditions	general disorders and administration site conditions
59	3a	female	73	≥65	Moderna	mrna	2021-04-28	2021-05-26	1.51	53	23.2446	University	non-smoker	Yes	yes	no	unknown	no	no	no	no	unknown			no/ unknown	no	negative	negative	no	I agree completely	I agree completely	I agree completely	99	I agree completely	I agree completely	high	Never/Impossible	Always	Always	Always	Always	No	Yes	local	vaccination site pain	vaccination site pain	vaccination site reactions	administration site reactions	general disorders and administration site conditions
59	3b	female	73	≥65	Moderna	mrna	2021-04-28	2021-05-26	1.51	53	23.2446	University	non-smoker	Yes	yes	no	unknown	no	no	no	no	unknown			no/ unknown	no	negative	negative	no	I agree completely	I agree completely	I agree completely	99	I agree completely	I agree completely	high	Never/Impossible	Always	Always	Always	Always	No	Yes	local	vaccination site swelling	vaccination site swelling	vaccination site reactions	administration site reactions	general disorders and administration site conditions
59	3c	female	73	≥65	Moderna	mrna	2021-04-28	2021-05-26	1.51	53	23.2446	University	non-smoker	Yes	yes	no	unknown	no	no	no	no	unknown			no/ unknown	no	negative	negative	no	I agree completely	I agree completely	I agree completely	99	I agree completely	I agree completely	high	Never/Impossible	Always	Always	Always	Always	No	Yes	local	injection site redness	injection site erythema	injection site reactions	administration site reactions	general disorders and administration site conditions
59	4a	female	73	≥65	Moderna	mrna	2021-04-28	2021-05-26	1.51	53	23.2446	University	non-smoker	Yes	yes	no	unknown	no	no	no	no	unknown			no/ unknown	no	negative	negative	no	I agree completely	I agree completely	I agree completely	99	I agree completely	I agree completely	high	Never/Impossible	Always	Always	Always	Always	No	Yes	systemic	itching	pruritus	pruritus NEC	epidermal and dermal conditions	skin and subcutaneous tissue disorders
59	5a	female	73	≥65	Moderna	mrna	2021-04-28	2021-05-26	1.51	53	23.2446	University	non-smoker	Yes	yes	no	unknown	no	no	no	no	unknown			no/ unknown	no	negative	negative	no	I agree completely	I agree completely	I agree completely	99	I agree completely	I agree completely	high	Never/Impossible	Always	Always	Always	Always	No	Yes	systemic	feverish	pyrexia	febrile disorders	body temperature conditions	general disorders and administration site conditions
59	5b	female	73	≥65	Moderna	mrna	2021-04-28	2021-05-26	1.51	53	23.2446	University	non-smoker	Yes	yes	no	unknown	no	no	no	no	unknown			no/ unknown	no	negative	negative	no	I agree completely	I agree completely	I agree completely	99	I agree completely	I agree completely	high	Never/Impossible	Always	Always	Always	Always	No	Yes	systemic	headache	headache	headaches NEC	headaches	nervous system disorders
484	1a	male	69	≥65	Pfizer/Biontech	mrna	2021-04-27	2021-05-25	1.86	81	23.4131	University	non-smoker	Yes	no	no	no	no	no	yes	no	no			no/ unknown	no	negative	negative	no	Rather agree	Rather agree	I agree completely	76	I agree completely	Rather agree	high	Always	Always	Sometimes	Always	Frequently	Yes, always	Yes	systemic	swelling of legs	peripheral swelling	general signs and symptoms NEC	general system disorders NEC	general disorders and administration site conditions
565	1a	male	66	≥65	Moderna	mrna	2021-04-28	2021-05-27	1.84	75	22.1526	Higher technical school or college	non-smoker	Yes	yes	no	no	no	no	no	no	no			no/ unknown	no	negative	negative	no	Rather disagree	Neutral	Rather agree	50	Neutral	Rather disagree	high	Frequently	Always	Frequently	Always	Always	No	Yes	local	vaccination site pain	vaccination site pain	vaccination site reactions	administration site reactions	general disorders and administration site conditions
565	2a	male	66	≥65	Moderna	mrna	2021-04-28	2021-05-27	1.84	75	22.1526	Higher technical school or college	non-smoker	Yes	yes	no	no	no	no	no	no	no			no/ unknown	no	negative	negative	no	Rather disagree	Neutral	Rather agree	50	Neutral	Rather disagree	high	Frequently	Always	Frequently	Always	Always	No	Yes	systemic	fever	pyrexia	febrile disorders	body temperature conditions	general disorders and administration site conditions
565	2b	male	66	≥65	Moderna	mrna	2021-04-28	2021-05-27	1.84	75	22.1526	Higher technical school or college	non-smoker	Yes	yes	no	no	no	no	no	no	no			no/ unknown	no	negative	negative	no	Rather disagree	Neutral	Rather agree	50	Neutral	Rather disagree	high	Frequently	Always	Frequently	Always	Always	No	Yes	systemic	chills	chills	feelings and sensations NEC	general system disorders NEC	general disorders and administration site conditions
565	3a	male	66	≥65	Moderna	mrna	2021-04-28	2021-05-27	1.84	75	22.1526	Higher technical school or college	non-smoker	Yes	yes	no	no	no	no	no	no	no			no/ unknown	no	negative	negative	no	Rather disagree	Neutral	Rather agree	50	Neutral	Rather disagree	high	Frequently	Always	Frequently	Always	Always	No	Yes	systemic	general body pain	pain	pain and discomfort NEC	general system disorders NEC	general disorders and administration site conditions
565	3b	male	66	≥65	Moderna	mrna	2021-04-28	2021-05-27	1.84	75	22.1526	Higher technical school or college	non-smoker	Yes	yes	no	no	no	no	no	no	no			no/ unknown	no	negative	negative	no	Rather disagree	Neutral	Rather agree	50	Neutral	Rather disagree	high	Frequently	Always	Frequently	Always	Always	No	Yes	systemic	headache	headache	headaches NEC	headaches	nervous system disorders
183	1a	female	73	≥65	Pfizer/Biontech	mrna	2021-04-29	2021-05-31	1.55	68	28.3039	Vocational training or specialized baccalaureate	non-smoker	Yes	no	no	no	yes	no	no	no	no			no/ unknown	no	negative	negative	no	Rather agree	Rather agree	I agree completely		I agree completely	I agree completely		Never/Impossible	Always	Always	Always	Always	No	Yes	local	vaccination site pain	vaccination site pain	vaccination site reactions	administration site reactions	general disorders and administration site conditions
183	2a	female	73	≥65	Pfizer/Biontech	mrna	2021-04-29	2021-05-31	1.55	68	28.3039	Vocational training or specialized baccalaureate	non-smoker	Yes	no	no	no	yes	no	no	no	no			no/ unknown	no	negative	negative	no	Rather agree	Rather agree	I agree completely		I agree completely	I agree completely		Never/Impossible	Always	Always	Always	Always	No	Yes	systemic	headache	headache	headaches NEC	headaches	nervous system disorders
183	3a	female	73	≥65	Pfizer/Biontech	mrna	2021-04-29	2021-05-31	1.55	68	28.3039	Vocational training or specialized baccalaureate	non-smoker	Yes	no	no	no	yes	no	no	no	no			no/ unknown	no	negative	negative	no	Rather agree	Rather agree	I agree completely		I agree completely	I agree completely		Never/Impossible	Always	Always	Always	Always	No	Yes	local	vaccination site pain	vaccination site pain	vaccination site reactions	administration site reactions	general disorders and administration site conditions
505	1a	female	65	≥65	Moderna	mrna	2021-04-28	2021-05-28	1.61	65	25.0762	Vocational training or specialized baccalaureate	occasionally	No	no	no	no	no	no	no	no	no			no/ unknown	no	negative	negative	no	Rather agree	Rather agree	Rather agree	77	I agree completely	Rather agree	high	Never/Impossible	Always	Frequently	Always	Always	No	Yes	local	painful arm	pain in extremity	musculoskeletal and connective tissue pain and discomfort	musculoskeletal and coective tissue disorders NEC	musculoskeletal and connective tissue disorders
505	2a	female	65	≥65	Moderna	mrna	2021-04-28	2021-05-28	1.61	65	25.0762	Vocational training or specialized baccalaureate	occasionally	No	no	no	no	no	no	no	no	no			no/ unknown	no	negative	negative	no	Rather agree	Rather agree	Rather agree	77	I agree completely	Rather agree	high	Never/Impossible	Always	Frequently	Always	Always	No	Yes	systemic	headache	headache	headaches NEC	headaches	nervous system disorders
505	3a	female	65	≥65	Moderna	mrna	2021-04-28	2021-05-28	1.61	65	25.0762	Vocational training or specialized baccalaureate	occasionally	No	no	no	no	no	no	no	no	no			no/ unknown	no	negative	negative	no	Rather agree	Rather agree	Rather agree	77	I agree completely	Rather agree	high	Never/Impossible	Always	Frequently	Always	Always	No	Yes	systemic	general body pain	pain	pain and discomfort NEC	general system disorders NEC	general disorders and administration site conditions
505	4a	female	65	≥65	Moderna	mrna	2021-04-28	2021-05-28	1.61	65	25.0762	Vocational training or specialized baccalaureate	occasionally	No	no	no	no	no	no	no	no	no			no/ unknown	no	negative	negative	no	Rather agree	Rather agree	Rather agree	77	I agree completely	Rather agree	high	Never/Impossible	Always	Frequently	Always	Always	No	Yes	local	injection site redness	injection site erythema	injection site reactions	administration site reactions	general disorders and administration site conditions
505	4b	female	65	≥65	Moderna	mrna	2021-04-28	2021-05-28	1.61	65	25.0762	Vocational training or specialized baccalaureate	occasionally	No	no	no	no	no	no	no	no	no			no/ unknown	no	negative	negative	no	Rather agree	Rather agree	Rather agree	77	I agree completely	Rather agree	high	Never/Impossible	Always	Frequently	Always	Always	No	Yes	local	vaccination site swelling	vaccination site swelling	vaccination site reactions	administration site reactions	general disorders and administration site conditions
505	5a	female	65	≥65	Moderna	mrna	2021-04-28	2021-05-28	1.61	65	25.0762	Vocational training or specialized baccalaureate	occasionally	No	no	no	no	no	no	no	no	no			no/ unknown	no	negative	negative	no	Rather agree	Rather agree	Rather agree	77	I agree completely	Rather agree	high	Never/Impossible	Always	Frequently	Always	Always	No	Yes	local	vaccination site warmth	vaccination site warmth	vaccination site reactions	administration site reactions	general disorders and administration site conditions
505	5b	female	65	≥65	Moderna	mrna	2021-04-28	2021-05-28	1.61	65	25.0762	Vocational training or specialized baccalaureate	occasionally	No	no	no	no	no	no	no	no	no			no/ unknown	no	negative	negative	no	Rather agree	Rather agree	Rather agree	77	I agree completely	Rather agree	high	Never/Impossible	Always	Frequently	Always	Always	No	Yes	systemic	swelling arm	peripheral swelling	general signs and symptoms NEC	general system disorders NEC	general disorders and administration site conditions
382	1a	male	69	≥65	Moderna	mrna	2021-04-28	2021-05-26	1.72	62	20.9573	University	non-smoker	No	no	no	no	no	no	no	no	no			no/ unknown	no	negative	negative	no	Rather agree	Rather agree	Rather agree	68	Rather agree	Rather agree	high	Never/Impossible	Always	Frequently	Frequently	Always	No	Yes	local	painful arm	pain in extremity	musculoskeletal and connective tissue pain and discomfort	musculoskeletal and coective tissue disorders NEC	musculoskeletal and connective tissue disorders
382	2a	male	69	≥65	Moderna	mrna	2021-04-28	2021-05-26	1.72	62	20.9573	University	non-smoker	No	no	no	no	no	no	no	no	no			no/ unknown	no	negative	negative	no	Rather agree	Rather agree	Rather agree	68	Rather agree	Rather agree	high	Never/Impossible	Always	Frequently	Frequently	Always	No	Yes	systemic	fatigue	asthenia	asthenic conditions	general system disorders NEC	general disorders and administration site conditions
382	3a	male	69	≥65	Moderna	mrna	2021-04-28	2021-05-26	1.72	62	20.9573	University	non-smoker	No	no	no	no	no	no	no	no	no			no/ unknown	no	negative	negative	no	Rather agree	Rather agree	Rather agree	68	Rather agree	Rather agree	high	Never/Impossible	Always	Frequently	Frequently	Always	No	Yes	local	injection site redness	injection site erythema	injection site reactions	administration site reactions	general disorders and administration site conditions
382	3b	male	69	≥65	Moderna	mrna	2021-04-28	2021-05-26	1.72	62	20.9573	University	non-smoker	No	no	no	no	no	no	no	no	no			no/ unknown	no	negative	negative	no	Rather agree	Rather agree	Rather agree	68	Rather agree	Rather agree	high	Never/Impossible	Always	Frequently	Frequently	Always	No	Yes	local	injection site itching	injection site pruritus	injection site reactions	administration site reactions	general disorders and administration site conditions
382	4a	male	69	≥65	Moderna	mrna	2021-04-28	2021-05-26	1.72	62	20.9573	University	non-smoker	No	no	no	no	no	no	no	no	no			no/ unknown	no	negative	negative	no	Rather agree	Rather agree	Rather agree	68	Rather agree	Rather agree	high	Never/Impossible	Always	Frequently	Frequently	Always	No	Yes	local	painful arm	pain in extremity	musculoskeletal and connective tissue pain and discomfort	musculoskeletal and coective tissue disorders NEC	musculoskeletal and connective tissue disorders
382	5a	male	69	≥65	Moderna	mrna	2021-04-28	2021-05-26	1.72	62	20.9573	University	non-smoker	No	no	no	no	no	no	no	no	no			no/ unknown	no	negative	negative	no	Rather agree	Rather agree	Rather agree	68	Rather agree	Rather agree	high	Never/Impossible	Always	Frequently	Frequently	Always	No	Yes	local	injection site redness	injection site erythema	injection site reactions	administration site reactions	general disorders and administration site conditions
382	5b	male	69	≥65	Moderna	mrna	2021-04-28	2021-05-26	1.72	62	20.9573	University	non-smoker	No	no	no	no	no	no	no	no	no			no/ unknown	no	negative	negative	no	Rather agree	Rather agree	Rather agree	68	Rather agree	Rather agree	high	Never/Impossible	Always	Frequently	Frequently	Always	No	Yes	local	injection site itching	injection site pruritus	injection site reactions	administration site reactions	general disorders and administration site conditions
382	6a	male	69	≥65	Moderna	mrna	2021-04-28	2021-05-26	1.72	62	20.9573	University	non-smoker	No	no	no	no	no	no	no	no	no			no/ unknown	no	negative	negative	no	Rather agree	Rather agree	Rather agree	68	Rather agree	Rather agree	high	Never/Impossible	Always	Frequently	Frequently	Always	No	Yes	systemic	fatigue	asthenia	asthenic conditions	general system disorders NEC	general disorders and administration site conditions
382	7a	male	69	≥65	Moderna	mrna	2021-04-28	2021-05-26	1.72	62	20.9573	University	non-smoker	No	no	no	no	no	no	no	no	no			no/ unknown	no	negative	negative	no	Rather agree	Rather agree	Rather agree	68	Rather agree	Rather agree	high	Never/Impossible	Always	Frequently	Frequently	Always	No	Yes	systemic	knee pain	arthralgia	joint related signs and symptoms	joint disorders	musculoskeletal and connective tissue disorders
434	1a	female	65	≥65	Moderna	mrna	2021-04-29	2021-05-28	1.69	55	19.257	University	non-smoker	No	no	no	no	no	no	no	no	no			no/ unknown	no	negative	negative	no	Rather agree	Rather agree	Rather agree	66	Rather agree	Neutral	high	Sometimes	Frequently	Frequently	Always	Always	Yes, sometimes	Yes	local	vaccination site pain	vaccination site pain	vaccination site reactions	administration site reactions	general disorders and administration site conditions
434	2a	female	65	≥65	Moderna	mrna	2021-04-29	2021-05-28	1.69	55	19.257	University	non-smoker	No	no	no	no	no	no	no	no	no			no/ unknown	no	negative	negative	no	Rather agree	Rather agree	Rather agree	66	Rather agree	Neutral	high	Sometimes	Frequently	Frequently	Always	Always	Yes, sometimes	Yes	systemic	fever	pyrexia	febrile disorders	body temperature conditions	general disorders and administration site conditions
434	3a	female	65	≥65	Moderna	mrna	2021-04-29	2021-05-28	1.69	55	19.257	University	non-smoker	No	no	no	no	no	no	no	no	no			no/ unknown	no	negative	negative	no	Rather agree	Rather agree	Rather agree	66	Rather agree	Neutral	high	Sometimes	Frequently	Frequently	Always	Always	Yes, sometimes	Yes	systemic	fatigue	asthenia	asthenic conditions	general system disorders NEC	general disorders and administration site conditions
434	4a	female	65	≥65	Moderna	mrna	2021-04-29	2021-05-28	1.69	55	19.257	University	non-smoker	No	no	no	no	no	no	no	no	no			no/ unknown	no	negative	negative	no	Rather agree	Rather agree	Rather agree	66	Rather agree	Neutral	high	Sometimes	Frequently	Frequently	Always	Always	Yes, sometimes	Yes	systemic	headache	headache	headaches NEC	headaches	nervous system disorders
156	1a	female	66	≥65	Moderna	mrna	2021-04-28	2021-05-28	1.64	55	20.4491	Higher technical school or college	occasionally	No	no	no	no	no	no	no	no	no			no/ unknown	no	negative	negative	no	Rather agree	Rather agree	Rather agree	98	I agree completely	Neutral	high	Always	Always	Always	Always	Always	Yes, always	Yes	local	vaccination site swelling	vaccination site swelling	vaccination site reactions	administration site reactions	general disorders and administration site conditions
156	2a	female	66	≥65	Moderna	mrna	2021-04-28	2021-05-28	1.64	55	20.4491	Higher technical school or college	occasionally	No	no	no	no	no	no	no	no	no			no/ unknown	no	negative	negative	no	Rather agree	Rather agree	Rather agree	98	I agree completely	Neutral	high	Always	Always	Always	Always	Always	Yes, always	Yes	local	axillary lymph nodes enlarged	lymphadenopathy	lymphatic system disorders NEC	spleen, lymphatic and reticuloendothilial system disorders	blood and lymphatic system disorders
156	3a	female	66	≥65	Moderna	mrna	2021-04-28	2021-05-28	1.64	55	20.4491	Higher technical school or college	occasionally	No	no	no	no	no	no	no	no	no			no/ unknown	no	negative	negative	no	Rather agree	Rather agree	Rather agree	98	I agree completely	Neutral	high	Always	Always	Always	Always	Always	Yes, always	Yes	local	vaccination site swelling	vaccination site swelling	vaccination site reactions	administration site reactions	general disorders and administration site conditions
156	3b	female	66	≥65	Moderna	mrna	2021-04-28	2021-05-28	1.64	55	20.4491	Higher technical school or college	occasionally	No	no	no	no	no	no	no	no	no			no/ unknown	no	negative	negative	no	Rather agree	Rather agree	Rather agree	98	I agree completely	Neutral	high	Always	Always	Always	Always	Always	Yes, always	Yes	local	vaccination site pain	vaccination site pain	vaccination site reactions	administration site reactions	general disorders and administration site conditions
42	1a	female	70	≥65	Moderna	mrna	2021-04-29	2021-05-28	1.59	60	23.7332	Higher technical school or college	non-smoker	Yes	no	no	no	no	no	yes	no	no			no/ unknown	no	negative	negative	no	Rather agree	Rather agree	I agree completely	77	I agree completely	Neutral	high	Never/Impossible	Always	Always	Always	Always	No	Yes	local	painful arm	pain in extremity	musculoskeletal and connective tissue pain and discomfort	musculoskeletal and coective tissue disorders NEC	musculoskeletal and connective tissue disorders
42	1b	female	70	≥65	Moderna	mrna	2021-04-29	2021-05-28	1.59	60	23.7332	Higher technical school or college	non-smoker	Yes	no	no	no	no	no	yes	no	no			no/ unknown	no	negative	negative	no	Rather agree	Rather agree	I agree completely	77	I agree completely	Neutral	high	Never/Impossible	Always	Always	Always	Always	No	Yes	systemic	painful hand	pain in extremity	musculoskeletal and connective tissue pain and discomfort	musculoskeletal and coective tissue disorders NEC	musculoskeletal and connective tissue disorders
42	2a	female	70	≥65	Moderna	mrna	2021-04-29	2021-05-28	1.59	60	23.7332	Higher technical school or college	non-smoker	Yes	no	no	no	no	no	yes	no	no			no/ unknown	no	negative	negative	no	Rather agree	Rather agree	I agree completely	77	I agree completely	Neutral	high	Never/Impossible	Always	Always	Always	Always	No	Yes	systemic	feeling unwell	malaise	asthenic conditions	general system disorders NEC	general disorders and administration site conditions
42	3a	female	70	≥65	Moderna	mrna	2021-04-29	2021-05-28	1.59	60	23.7332	Higher technical school or college	non-smoker	Yes	no	no	no	no	no	yes	no	no			no/ unknown	no	negative	negative	no	Rather agree	Rather agree	I agree completely	77	I agree completely	Neutral	high	Never/Impossible	Always	Always	Always	Always	No	Yes	systemic	fever	pyrexia	febrile disorders	body temperature conditions	general disorders and administration site conditions
368	1a	female	81	≥65	Moderna	mrna	2021-04-29	2021-05-27	1.54	57	24.0344	Vocational training or specialized baccalaureate	non-smoker	Yes	yes	no	no	yes	no	no	no	no			no/ unknown	no	negative	negative	no	Neutral	I agree completely	I agree completely	100	I agree completely	I agree completely	high	Never/Impossible	Always	Always	Always	Always	No	Yes	systemic	vertigo	vertigo	vertigos NEC	neurological disorders NEC	nervous system disorders
368	2a	female	81	≥65	Moderna	mrna	2021-04-29	2021-05-27	1.54	57	24.0344	Vocational training or specialized baccalaureate	non-smoker	Yes	yes	no	no	yes	no	no	no	no			no/ unknown	no	negative	negative	no	Neutral	I agree completely	I agree completely	100	I agree completely	I agree completely	high	Never/Impossible	Always	Always	Always	Always	No	Yes	systemic	fatigue	asthenia	asthenic conditions	general system disorders NEC	general disorders and administration site conditions
368	2b	female	81	≥65	Moderna	mrna	2021-04-29	2021-05-27	1.54	57	24.0344	Vocational training or specialized baccalaureate	non-smoker	Yes	yes	no	no	yes	no	no	no	no			no/ unknown	no	negative	negative	no	Neutral	I agree completely	I agree completely	100	I agree completely	I agree completely	high	Never/Impossible	Always	Always	Always	Always	No	Yes	systemic	vertigo	vertigo	vertigos NEC	neurological disorders NEC	nervous system disorders
368	3a	female	81	≥65	Moderna	mrna	2021-04-29	2021-05-27	1.54	57	24.0344	Vocational training or specialized baccalaureate	non-smoker	Yes	yes	no	no	yes	no	no	no	no			no/ unknown	no	negative	negative	no	Neutral	I agree completely	I agree completely	100	I agree completely	I agree completely	high	Never/Impossible	Always	Always	Always	Always	No	Yes	systemic	flu symptoms	influenza	viral upper respiratory tract infections	respiratory tract infections	respiratory, thoracic and mediastinal disorders
368	4a	female	81	≥65	Moderna	mrna	2021-04-29	2021-05-27	1.54	57	24.0344	Vocational training or specialized baccalaureate	non-smoker	Yes	yes	no	no	yes	no	no	no	no			no/ unknown	no	negative	negative	no	Neutral	I agree completely	I agree completely	100	I agree completely	I agree completely	high	Never/Impossible	Always	Always	Always	Always	No	Yes	systemic	fatigue	asthenia	asthenic conditions	general system disorders NEC	general disorders and administration site conditions
368	5a	female	81	≥65	Moderna	mrna	2021-04-29	2021-05-27	1.54	57	24.0344	Vocational training or specialized baccalaureate	non-smoker	Yes	yes	no	no	yes	no	no	no	no			no/ unknown	no	negative	negative	no	Neutral	I agree completely	I agree completely	100	I agree completely	I agree completely	high	Never/Impossible	Always	Always	Always	Always	No	Yes	systemic	itching	pruritus	pruritus NEC	epidermal and dermal conditions	skin and subcutaneous tissue disorders
368	6a	female	81	≥65	Moderna	mrna	2021-04-29	2021-05-27	1.54	57	24.0344	Vocational training or specialized baccalaureate	non-smoker	Yes	yes	no	no	yes	no	no	no	no			no/ unknown	no	negative	negative	no	Neutral	I agree completely	I agree completely	100	I agree completely	I agree completely	high	Never/Impossible	Always	Always	Always	Always	No	Yes	systemic	fatigue	asthenia	asthenic conditions	general system disorders NEC	general disorders and administration site conditions
368	7a	female	81	≥65	Moderna	mrna	2021-04-29	2021-05-27	1.54	57	24.0344	Vocational training or specialized baccalaureate	non-smoker	Yes	yes	no	no	yes	no	no	no	no			no/ unknown	no	negative	negative	no	Neutral	I agree completely	I agree completely	100	I agree completely	I agree completely	high	Never/Impossible	Always	Always	Always	Always	No	Yes	local	painful arm	pain in extremity	musculoskeletal and connective tissue pain and discomfort	musculoskeletal and coective tissue disorders NEC	musculoskeletal and connective tissue disorders
368	7b	female	81	≥65	Moderna	mrna	2021-04-29	2021-05-27	1.54	57	24.0344	Vocational training or specialized baccalaureate	non-smoker	Yes	yes	no	no	yes	no	no	no	no			no/ unknown	no	negative	negative	no	Neutral	I agree completely	I agree completely	100	I agree completely	I agree completely	high	Never/Impossible	Always	Always	Always	Always	No	Yes	systemic	itching	pruritus	pruritus NEC	epidermal and dermal conditions	skin and subcutaneous tissue disorders
368	8a	female	81	≥65	Moderna	mrna	2021-04-29	2021-05-27	1.54	57	24.0344	Vocational training or specialized baccalaureate	non-smoker	Yes	yes	no	no	yes	no	no	no	no			no/ unknown	no	negative	negative	no	Neutral	I agree completely	I agree completely	100	I agree completely	I agree completely	high	Never/Impossible	Always	Always	Always	Always	No	Yes	systemic	fatigue	asthenia	asthenic conditions	general system disorders NEC	general disorders and administration site conditions
368	8b	female	81	≥65	Moderna	mrna	2021-04-29	2021-05-27	1.54	57	24.0344	Vocational training or specialized baccalaureate	non-smoker	Yes	yes	no	no	yes	no	no	no	no			no/ unknown	no	negative	negative	no	Neutral	I agree completely	I agree completely	100	I agree completely	I agree completely	high	Never/Impossible	Always	Always	Always	Always	No	Yes	systemic	vertigo	vertigo	vertigos NEC	neurological disorders NEC	nervous system disorders
368	9a	female	81	≥65	Moderna	mrna	2021-04-29	2021-05-27	1.54	57	24.0344	Vocational training or specialized baccalaureate	non-smoker	Yes	yes	no	no	yes	no	no	no	no			no/ unknown	no	negative	negative	no	Neutral	I agree completely	I agree completely	100	I agree completely	I agree completely	high	Never/Impossible	Always	Always	Always	Always	No	Yes	systemic	fatigue	asthenia	asthenic conditions	general system disorders NEC	general disorders and administration site conditions
464	1a	female	77	≥65	Moderna	mrna	2021-04-28	2021-05-28	1.57	55	22.3133	Higher technical school or college	non-smoker	No	no	no	no	no	no	no	no	no			no/ unknown	no	negative	negative	no	Rather agree	Neutral	Rather agree	74	I agree completely	I agree completely	high	Always	Frequently	Frequently	Frequently	Always	No	Yes	systemic	allergic reaction	hypersensitivity	allergic conditions NEC	allergic conditions	immune system disorders
464	2a	female	77	≥65	Moderna	mrna	2021-04-28	2021-05-28	1.57	55	22.3133	Higher technical school or college	non-smoker	No	no	no	no	no	no	no	no	no			no/ unknown	no	negative	negative	no	Rather agree	Neutral	Rather agree	74	I agree completely	I agree completely	high	Always	Frequently	Frequently	Frequently	Always	No	Yes	systemic	fever	pyrexia	febrile disorders	body temperature conditions	general disorders and administration site conditions
464	3a	female	77	≥65	Moderna	mrna	2021-04-28	2021-05-28	1.57	55	22.3133	Higher technical school or college	non-smoker	No	no	no	no	no	no	no	no	no			no/ unknown	no	negative	negative	no	Rather agree	Neutral	Rather agree	74	I agree completely	I agree completely	high	Always	Frequently	Frequently	Frequently	Always	No	Yes	systemic	general body pain	pain	pain and discomfort NEC	general system disorders NEC	general disorders and administration site conditions
464	4a	female	77	≥65	Moderna	mrna	2021-04-28	2021-05-28	1.57	55	22.3133	Higher technical school or college	non-smoker	No	no	no	no	no	no	no	no	no			no/ unknown	no	negative	negative	no	Rather agree	Neutral	Rather agree	74	I agree completely	I agree completely	high	Always	Frequently	Frequently	Frequently	Always	No	Yes	systemic	headache	headache	headaches NEC	headaches	nervous system disorders
35	1a	female	70	≥65	Moderna	mrna	2021-04-28	2021-05-27	1.65	79	29.0174	Vocational training or specialized baccalaureate	former smoker	No	no	no	no	no	no	no	no	no			no/ unknown	no	negative	negative	no	I agree completely	I agree completely	Rather agree	71	I agree completely	Rather agree	high	Never/Impossible	Always	Frequently	Always	Always	No	Yes	systemic	headache	headache	headaches NEC	headaches	nervous system disorders
35	3a	female	70	≥65	Moderna	mrna	2021-04-28	2021-05-27	1.65	79	29.0174	Vocational training or specialized baccalaureate	former smoker	No	no	no	no	no	no	no	no	no			no/ unknown	no	negative	negative	no	I agree completely	I agree completely	Rather agree	71	I agree completely	Rather agree	high	Never/Impossible	Always	Frequently	Always	Always	No	Yes	local	vaccination site pain	vaccination site pain	vaccination site reactions	administration site reactions	general disorders and administration site conditions
35	4a	female	70	≥65	Moderna	mrna	2021-04-28	2021-05-27	1.65	79	29.0174	Vocational training or specialized baccalaureate	former smoker	No	no	no	no	no	no	no	no	no			no/ unknown	no	negative	negative	no	I agree completely	I agree completely	Rather agree	71	I agree completely	Rather agree	high	Never/Impossible	Always	Frequently	Always	Always	No	Yes	systemic	general body pain	pain	pain and discomfort NEC	general system disorders NEC	general disorders and administration site conditions
35	5a	female	70	≥65	Moderna	mrna	2021-04-28	2021-05-27	1.65	79	29.0174	Vocational training or specialized baccalaureate	former smoker	No	no	no	no	no	no	no	no	no			no/ unknown	no	negative	negative	no	I agree completely	I agree completely	Rather agree	71	I agree completely	Rather agree	high	Never/Impossible	Always	Frequently	Always	Always	No	Yes	systemic	fever	pyrexia	febrile disorders	body temperature conditions	general disorders and administration site conditions
40	1a	male	65	≥65	Moderna	mrna	2021-04-29	2021-05-27	1.78	69	21.7776	University	non-smoker	Yes	no	no	no	yes	no	no	no	no			no/ unknown	no	negative	negative	no	Rather agree	Neutral	I agree completely	98	I agree completely	Neutral	high	Never/Impossible	Always	Frequently	Always	Always	No	Yes	local	vaccination site pain	vaccination site pain	vaccination site reactions	administration site reactions	general disorders and administration site conditions
40	2a	male	65	≥65	Moderna	mrna	2021-04-29	2021-05-27	1.78	69	21.7776	University	non-smoker	Yes	no	no	no	yes	no	no	no	no			no/ unknown	no	negative	negative	no	Rather agree	Neutral	I agree completely	98	I agree completely	Neutral	high	Never/Impossible	Always	Frequently	Always	Always	No	Yes	local	vaccination site swelling	vaccination site swelling	vaccination site reactions	administration site reactions	general disorders and administration site conditions
40	3a	male	65	≥65	Moderna	mrna	2021-04-29	2021-05-27	1.78	69	21.7776	University	non-smoker	Yes	no	no	no	yes	no	no	no	no			no/ unknown	no	negative	negative	no	Rather agree	Neutral	I agree completely	98	I agree completely	Neutral	high	Never/Impossible	Always	Frequently	Always	Always	No	Yes	systemic	herpes labialis	oral herpes	herpes viral infections	viral infectous disorders	infections and infestations
40	4a	male	65	≥65	Moderna	mrna	2021-04-29	2021-05-27	1.78	69	21.7776	University	non-smoker	Yes	no	no	no	yes	no	no	no	no			no/ unknown	no	negative	negative	no	Rather agree	Neutral	I agree completely	98	I agree completely	Neutral	high	Never/Impossible	Always	Frequently	Always	Always	No	Yes	systemic	temperature elevation	body temperature increased	physical examination procedures and organ system status	physical examination and organ system status topics	investigations
40	5a	male	65	≥65	Moderna	mrna	2021-04-29	2021-05-27	1.78	69	21.7776	University	non-smoker	Yes	no	no	no	yes	no	no	no	no			no/ unknown	no	negative	negative	no	Rather agree	Neutral	I agree completely	98	I agree completely	Neutral	high	Never/Impossible	Always	Frequently	Always	Always	No	Yes	systemic	general body pain	pain	pain and discomfort NEC	general system disorders NEC	general disorders and administration site conditions
40	6a	male	65	≥65	Moderna	mrna	2021-04-29	2021-05-27	1.78	69	21.7776	University	non-smoker	Yes	no	no	no	yes	no	no	no	no			no/ unknown	no	negative	negative	no	Rather agree	Neutral	I agree completely	98	I agree completely	Neutral	high	Never/Impossible	Always	Frequently	Always	Always	No	Yes	local	painful arm	pain in extremity	musculoskeletal and connective tissue pain and discomfort	musculoskeletal and coective tissue disorders NEC	musculoskeletal and connective tissue disorders
40	7a	male	65	≥65	Moderna	mrna	2021-04-29	2021-05-27	1.78	69	21.7776	University	non-smoker	Yes	no	no	no	yes	no	no	no	no			no/ unknown	no	negative	negative	no	Rather agree	Neutral	I agree completely	98	I agree completely	Neutral	high	Never/Impossible	Always	Frequently	Always	Always	No	Yes	systemic	headache	headache	headaches NEC	headaches	nervous system disorders
554	1a	female	69	≥65	Moderna	mrna	2021-04-29	2021-05-28	1.6	73	28.5156	Vocational training or specialized baccalaureate	non-smoker	No	no	no	no	no	no	no	no	no			no/ unknown	no	negative	negative	no	Rather agree	Rather agree	Rather agree	64	I agree completely	I agree completely	high	Never/Impossible	Frequently	Frequently	Always	Always	No	Yes	local	vaccination site pain	vaccination site pain	vaccination site reactions	administration site reactions	general disorders and administration site conditions
554	2a	female	69	≥65	Moderna	mrna	2021-04-29	2021-05-28	1.6	73	28.5156	Vocational training or specialized baccalaureate	non-smoker	No	no	no	no	no	no	no	no	no			no/ unknown	no	negative	negative	no	Rather agree	Rather agree	Rather agree	64	I agree completely	I agree completely	high	Never/Impossible	Frequently	Frequently	Always	Always	No	Yes	local	vaccination site tenderness	vaccination site tenderness	vaccination site reactions	administration site reactions	general disorders and administration site conditions
554	3a	female	69	≥65	Moderna	mrna	2021-04-29	2021-05-28	1.6	73	28.5156	Vocational training or specialized baccalaureate	non-smoker	No	no	no	no	no	no	no	no	no			no/ unknown	no	negative	negative	no	Rather agree	Rather agree	Rather agree	64	I agree completely	I agree completely	high	Never/Impossible	Frequently	Frequently	Always	Always	No	Yes	systemic	tenderness muscle	myalgia	muscle pains	muscle disorders	musculoskeletal and connective tissue disorders
554	4a	female	69	≥65	Moderna	mrna	2021-04-29	2021-05-28	1.6	73	28.5156	Vocational training or specialized baccalaureate	non-smoker	No	no	no	no	no	no	no	no	no			no/ unknown	no	negative	negative	no	Rather agree	Rather agree	Rather agree	64	I agree completely	I agree completely	high	Never/Impossible	Frequently	Frequently	Always	Always	No	Yes	systemic	fatigue	asthenia	asthenic conditions	general system disorders NEC	general disorders and administration site conditions
554	5a	female	69	≥65	Moderna	mrna	2021-04-29	2021-05-28	1.6	73	28.5156	Vocational training or specialized baccalaureate	non-smoker	No	no	no	no	no	no	no	no	no			no/ unknown	no	negative	negative	no	Rather agree	Rather agree	Rather agree	64	I agree completely	I agree completely	high	Never/Impossible	Frequently	Frequently	Always	Always	No	Yes	systemic	joint pain	arthralgia	joint related signs and symptoms	joint disorders	musculoskeletal and connective tissue disorders
554	6a	female	69	≥65	Moderna	mrna	2021-04-29	2021-05-28	1.6	73	28.5156	Vocational training or specialized baccalaureate	non-smoker	No	no	no	no	no	no	no	no	no			no/ unknown	no	negative	negative	no	Rather agree	Rather agree	Rather agree	64	I agree completely	I agree completely	high	Never/Impossible	Frequently	Frequently	Always	Always	No	Yes	systemic	headache	headache	headaches NEC	headaches	nervous system disorders
30	1a	female	67	≥65	Moderna	mrna	2021-04-28	2021-05-28	1.62	72	27.4348	Vocational training or specialized baccalaureate	non-smoker	Yes	yes	no	no	no	no	no	no	no			no/ unknown	no	negative	negative	no	Rather agree	Neutral	I agree completely	97	I agree completely	I agree completely	high	Always	Always	Frequently	Always	Always	Yes, sometimes	Yes	local	vaccination site pain	vaccination site pain	vaccination site reactions	administration site reactions	general disorders and administration site conditions
30	2a	female	67	≥65	Moderna	mrna	2021-04-28	2021-05-28	1.62	72	27.4348	Vocational training or specialized baccalaureate	non-smoker	Yes	yes	no	no	no	no	no	no	no			no/ unknown	no	negative	negative	no	Rather agree	Neutral	I agree completely	97	I agree completely	I agree completely	high	Always	Always	Frequently	Always	Always	Yes, sometimes	Yes	local	vaccination site pain	vaccination site pain	vaccination site reactions	administration site reactions	general disorders and administration site conditions
30	3a	female	67	≥65	Moderna	mrna	2021-04-28	2021-05-28	1.62	72	27.4348	Vocational training or specialized baccalaureate	non-smoker	Yes	yes	no	no	no	no	no	no	no			no/ unknown	no	negative	negative	no	Rather agree	Neutral	I agree completely	97	I agree completely	I agree completely	high	Always	Always	Frequently	Always	Always	Yes, sometimes	Yes	systemic	general body pain	pain	pain and discomfort NEC	general system disorders NEC	general disorders and administration site conditions
30	4a	female	67	≥65	Moderna	mrna	2021-04-28	2021-05-28	1.62	72	27.4348	Vocational training or specialized baccalaureate	non-smoker	Yes	yes	no	no	no	no	no	no	no			no/ unknown	no	negative	negative	no	Rather agree	Neutral	I agree completely	97	I agree completely	I agree completely	high	Always	Always	Frequently	Always	Always	Yes, sometimes	Yes	systemic	chills	chills	feelings and sensations NEC	general system disorders NEC	general disorders and administration site conditions
30	5a	female	67	≥65	Moderna	mrna	2021-04-28	2021-05-28	1.62	72	27.4348	Vocational training or specialized baccalaureate	non-smoker	Yes	yes	no	no	no	no	no	no	no			no/ unknown	no	negative	negative	no	Rather agree	Neutral	I agree completely	97	I agree completely	I agree completely	high	Always	Always	Frequently	Always	Always	Yes, sometimes	Yes	systemic	temperature elevation	body temperature increased	physical examination procedures and organ system status	physical examination and organ system status topics	investigations
396	1a	female	76	≥65	Moderna	mrna	2021-04-29	2021-05-28	1.68	65	23.03	University	former smoker	Yes	yes	no	no	no	no	no	no	no			no/ unknown	no	negative	negative	no	Rather agree	I agree completely	I agree completely	50	Neutral	Neutral	high	Never/Impossible	Frequently	Frequently	Frequently	Frequently	No	Yes	systemic	watering eyes	lacrimation increased	lacrimation disorders	eye disorders NEC	eye disorders
396	2a	female	76	≥65	Moderna	mrna	2021-04-29	2021-05-28	1.68	65	23.03	University	former smoker	Yes	yes	no	no	no	no	no	no	no			no/ unknown	no	negative	negative	no	Rather agree	I agree completely	I agree completely	50	Neutral	Neutral	high	Never/Impossible	Frequently	Frequently	Frequently	Frequently	No	Yes	local	vaccination site tenderness	vaccination site tenderness	vaccination site reactions	administration site reactions	general disorders and administration site conditions
396	3a	female	76	≥65	Moderna	mrna	2021-04-29	2021-05-28	1.68	65	23.03	University	former smoker	Yes	yes	no	no	no	no	no	no	no			no/ unknown	no	negative	negative	no	Rather agree	I agree completely	I agree completely	50	Neutral	Neutral	high	Never/Impossible	Frequently	Frequently	Frequently	Frequently	No	Yes	local	vaccination site tenderness	vaccination site tenderness	vaccination site reactions	administration site reactions	general disorders and administration site conditions
319	1a	male	65	≥65	Moderna	mrna	2021-04-29	2021-05-27	1.85	82	23.9591	Vocational training or specialized baccalaureate	non-smoker	Yes	no	no	yes	no	no	no	no	yes			no/ unknown	no	negative	negative	no	I agree completely	I agree completely	I agree completely	100	I agree completely	Rather agree	high	Always	Frequently	Frequently	Always	Always	Yes, always	Yes	local	vaccination site tenderness	vaccination site tenderness	vaccination site reactions	administration site reactions	general disorders and administration site conditions
319	2a	male	65	≥65	Moderna	mrna	2021-04-29	2021-05-27	1.85	82	23.9591	Vocational training or specialized baccalaureate	non-smoker	Yes	no	no	yes	no	no	no	no	yes			no/ unknown	no	negative	negative	no	I agree completely	I agree completely	I agree completely	100	I agree completely	Rather agree	high	Always	Frequently	Frequently	Always	Always	Yes, always	Yes	systemic	fatigue	asthenia	asthenic conditions	general system disorders NEC	general disorders and administration site conditions
319	3a	male	65	≥65	Moderna	mrna	2021-04-29	2021-05-27	1.85	82	23.9591	Vocational training or specialized baccalaureate	non-smoker	Yes	no	no	yes	no	no	no	no	yes			no/ unknown	no	negative	negative	no	I agree completely	I agree completely	I agree completely	100	I agree completely	Rather agree	high	Always	Frequently	Frequently	Always	Always	Yes, always	Yes	systemic	knee pain	arthralgia	joint related signs and symptoms	joint disorders	musculoskeletal and connective tissue disorders
319	4a	male	65	≥65	Moderna	mrna	2021-04-29	2021-05-27	1.85	82	23.9591	Vocational training or specialized baccalaureate	non-smoker	Yes	no	no	yes	no	no	no	no	yes			no/ unknown	no	negative	negative	no	I agree completely	I agree completely	I agree completely	100	I agree completely	Rather agree	high	Always	Frequently	Frequently	Always	Always	Yes, always	Yes	systemic	muscle pain	myalgia	muscle pains	muscle disorders	musculoskeletal and connective tissue disorders
319	5a	male	65	≥65	Moderna	mrna	2021-04-29	2021-05-27	1.85	82	23.9591	Vocational training or specialized baccalaureate	non-smoker	Yes	no	no	yes	no	no	no	no	yes			no/ unknown	no	negative	negative	no	I agree completely	I agree completely	I agree completely	100	I agree completely	Rather agree	high	Always	Frequently	Frequently	Always	Always	Yes, always	Yes	systemic	redness of legs	erythema	erythemas	epidermal and dermal conditions	skin and subcutaneous tissue disorders
547	1a	female	73	≥65	Moderna	mrna	2021-04-29	2021-05-28				University	occasionally	Yes	yes	no	no	no	no	no	no	no			no/ unknown	no	negative	negative	no	Rather agree	I disagree completely	I disagree completely	100	I disagree completely	I disagree completely	high	Always	Always	Always	Always	Always	No	Yes	local	painful arm	pain in extremity	musculoskeletal and connective tissue pain and discomfort	musculoskeletal and coective tissue disorders NEC	musculoskeletal and connective tissue disorders
547	2a	female	73	≥65	Moderna	mrna	2021-04-29	2021-05-28				University	occasionally	Yes	yes	no	no	no	no	no	no	no			no/ unknown	no	negative	negative	no	Rather agree	I disagree completely	I disagree completely	100	I disagree completely	I disagree completely	high	Always	Always	Always	Always	Always	No	Yes	systemic	headache	headache	headaches NEC	headaches	nervous system disorders
547	3a	female	73	≥65	Moderna	mrna	2021-04-29	2021-05-28				University	occasionally	Yes	yes	no	no	no	no	no	no	no			no/ unknown	no	negative	negative	no	Rather agree	I disagree completely	I disagree completely	100	I disagree completely	I disagree completely	high	Always	Always	Always	Always	Always	No	Yes	local	vaccination site hematoma	vaccination site haematoma	vaccination site reactions	administration site reactions	general disorders and administration site conditions
547	4a	female	73	≥65	Moderna	mrna	2021-04-29	2021-05-28				University	occasionally	Yes	yes	no	no	no	no	no	no	no			no/ unknown	no	negative	negative	no	Rather agree	I disagree completely	I disagree completely	100	I disagree completely	I disagree completely	high	Always	Always	Always	Always	Always	No	Yes	local	painful arm	pain in extremity	musculoskeletal and connective tissue pain and discomfort	musculoskeletal and coective tissue disorders NEC	musculoskeletal and connective tissue disorders
547	5a	female	73	≥65	Moderna	mrna	2021-04-29	2021-05-28				University	occasionally	Yes	yes	no	no	no	no	no	no	no			no/ unknown	no	negative	negative	no	Rather agree	I disagree completely	I disagree completely	100	I disagree completely	I disagree completely	high	Always	Always	Always	Always	Always	No	Yes	systemic	headache	headache	headaches NEC	headaches	nervous system disorders
547	6a	female	73	≥65	Moderna	mrna	2021-04-29	2021-05-28				University	occasionally	Yes	yes	no	no	no	no	no	no	no			no/ unknown	no	negative	negative	no	Rather agree	I disagree completely	I disagree completely	100	I disagree completely	I disagree completely	high	Always	Always	Always	Always	Always	No	Yes	systemic	fatigue	asthenia	asthenic conditions	general system disorders NEC	general disorders and administration site conditions
547	7a	female	73	≥65	Moderna	mrna	2021-04-29	2021-05-28				University	occasionally	Yes	yes	no	no	no	no	no	no	no			no/ unknown	no	negative	negative	no	Rather agree	I disagree completely	I disagree completely	100	I disagree completely	I disagree completely	high	Always	Always	Always	Always	Always	No	Yes	systemic	headache	headache	headaches NEC	headaches	nervous system disorders
547	7b	female	73	≥65	Moderna	mrna	2021-04-29	2021-05-28				University	occasionally	Yes	yes	no	no	no	no	no	no	no			no/ unknown	no	negative	negative	no	Rather agree	I disagree completely	I disagree completely	100	I disagree completely	I disagree completely	high	Always	Always	Always	Always	Always	No	Yes	systemic	fatigue	asthenia	asthenic conditions	general system disorders NEC	general disorders and administration site conditions
547	8a	female	73	≥65	Moderna	mrna	2021-04-29	2021-05-28				University	occasionally	Yes	yes	no	no	no	no	no	no	no			no/ unknown	no	negative	negative	no	Rather agree	I disagree completely	I disagree completely	100	I disagree completely	I disagree completely	high	Always	Always	Always	Always	Always	No	Yes	systemic	migraine	migraine	migraine headaches	headaches	nervous system disorders
547	8b	female	73	≥65	Moderna	mrna	2021-04-29	2021-05-28				University	occasionally	Yes	yes	no	no	no	no	no	no	no			no/ unknown	no	negative	negative	no	Rather agree	I disagree completely	I disagree completely	100	I disagree completely	I disagree completely	high	Always	Always	Always	Always	Always	No	Yes	systemic	nausea	nausea	nausea and vomiting symptoms	gastrointestinal signs and symptoms	gastrointestinal disorders
325	1a	female	69	≥65	Moderna	mrna	2021-05-20	2021-06-17	1.62	46.1	17.5659	None or mandatory school	daily	Yes	no	no	no	yes	no	yes	no	yes			no/ unknown	yes	positive	negative	yes	Rather agree	Rather agree	I agree completely	72	I agree completely	I agree completely	high	Never/Impossible	Always	Always	Always	Always	No	Yes	local	vaccination site pain	vaccination site pain	vaccination site reactions	administration site reactions	general disorders and administration site conditions
325	2a	female	69	≥65	Moderna	mrna	2021-05-20	2021-06-17	1.62	46.1	17.5659	None or mandatory school	daily	Yes	no	no	no	yes	no	yes	no	yes			no/ unknown	yes	positive	negative	yes	Rather agree	Rather agree	I agree completely	72	I agree completely	I agree completely	high	Never/Impossible	Always	Always	Always	Always	No	Yes	local	vaccination site pain	vaccination site pain	vaccination site reactions	administration site reactions	general disorders and administration site conditions
325	3a	female	69	≥65	Moderna	mrna	2021-05-20	2021-06-17	1.62	46.1	17.5659	None or mandatory school	daily	Yes	no	no	no	yes	no	yes	no	yes			no/ unknown	yes	positive	negative	yes	Rather agree	Rather agree	I agree completely	72	I agree completely	I agree completely	high	Never/Impossible	Always	Always	Always	Always	No	Yes	systemic	back pain	back pain	musculoskeletal and connective tissue pain and discomfort	musculoskeletal and coective tissue disorders NEC	musculoskeletal and connective tissue disorders
325	4a	female	69	≥65	Moderna	mrna	2021-05-20	2021-06-17	1.62	46.1	17.5659	None or mandatory school	daily	Yes	no	no	no	yes	no	yes	no	yes			no/ unknown	yes	positive	negative	yes	Rather agree	Rather agree	I agree completely	72	I agree completely	I agree completely	high	Never/Impossible	Always	Always	Always	Always	No	Yes	systemic	general body pain	pain	pain and discomfort NEC	general system disorders NEC	general disorders and administration site conditions
395	1a	male	72	≥65	Moderna	mrna	2021-04-30	2021-06-02	1.81	92	28.0822	University	former smoker	No	no	no	no	no	no	no	no	no			no/ unknown	no	negative	negative	no	Rather agree	Rather agree	Rather agree	74	Rather agree	Rather agree	high		Always	Always	Always	Always	Yes, always	Yes	systemic	headache	headache	headaches NEC	headaches	nervous system disorders
395	2a	male	72	≥65	Moderna	mrna	2021-04-30	2021-06-02	1.81	92	28.0822	University	former smoker	No	no	no	no	no	no	no	no	no			no/ unknown	no	negative	negative	no	Rather agree	Rather agree	Rather agree	74	Rather agree	Rather agree	high		Always	Always	Always	Always	Yes, always	Yes	local	vaccination site pain	vaccination site pain	vaccination site reactions	administration site reactions	general disorders and administration site conditions
328	1a	male	66	≥65	Moderna	mrna	2021-04-29	2021-05-27	1.78	85	26.8274	Vocational training or specialized baccalaureate	non-smoker	No	no	no	no	no	no	no	no	no			no/ unknown	no	negative	negative	no	Rather agree	Rather agree	I agree completely	22	I agree completely	Neutral	low	Never/Impossible	Frequently	Frequently	Always	Always	No	Yes	local	vaccination site pain	vaccination site pain	vaccination site reactions	administration site reactions	general disorders and administration site conditions
328	2a	male	66	≥65	Moderna	mrna	2021-04-29	2021-05-27	1.78	85	26.8274	Vocational training or specialized baccalaureate	non-smoker	No	no	no	no	no	no	no	no	no			no/ unknown	no	negative	negative	no	Rather agree	Rather agree	I agree completely	22	I agree completely	Neutral	low	Never/Impossible	Frequently	Frequently	Always	Always	No	Yes	local	painful arm	pain in extremity	musculoskeletal and connective tissue pain and discomfort	musculoskeletal and coective tissue disorders NEC	musculoskeletal and connective tissue disorders
328	3a	male	66	≥65	Moderna	mrna	2021-04-29	2021-05-27	1.78	85	26.8274	Vocational training or specialized baccalaureate	non-smoker	No	no	no	no	no	no	no	no	no			no/ unknown	no	negative	negative	no	Rather agree	Rather agree	I agree completely	22	I agree completely	Neutral	low	Never/Impossible	Frequently	Frequently	Always	Always	No	Yes	systemic	flu symptoms	influenza	viral upper respiratory tract infections	respiratory tract infections	respiratory, thoracic and mediastinal disorders
93	1a	female	69	≥65	Moderna	mrna	2021-04-30	2021-06-02	1.68	50	17.7154	Higher technical school or college	daily	Yes	no	no	no	no	no	yes	no	yes			no/ unknown	no	negative	negative	no	Neutral	Rather agree	Rather agree	100	I agree completely	Neutral	high	Always	Always	Always	Always	Always	Yes, always	Yes	local	vaccination site rash	vaccination site rash	vaccination site reactions	administration site reactions	general disorders and administration site conditions
48	1a	female	68	≥65	Moderna	mrna	2021-04-29	2021-05-27	1.6	58	22.6562	Vocational training or specialized baccalaureate	non-smoker	Yes	yes										no/ unknown	no	negative	negative	no	Neutral	Rather agree	Rather agree	80	Rather agree	Rather disagree	high		Always	Frequently	Always	Frequently	Yes, always	Yes	local	vaccination site rash	vaccination site rash	vaccination site reactions	administration site reactions	general disorders and administration site conditions
48	2a	female	68	≥65	Moderna	mrna	2021-04-29	2021-05-27	1.6	58	22.6562	Vocational training or specialized baccalaureate	non-smoker	Yes	yes										no/ unknown	no	negative	negative	no	Neutral	Rather agree	Rather agree	80	Rather agree	Rather disagree	high		Always	Frequently	Always	Frequently	Yes, always	Yes	systemic	energy decreased	asthenia	asthenic conditions	general system disorders NEC	general disorders and administration site conditions
48	3a	female	68	≥65	Moderna	mrna	2021-04-29	2021-05-27	1.6	58	22.6562	Vocational training or specialized baccalaureate	non-smoker	Yes	yes										no/ unknown	no	negative	negative	no	Neutral	Rather agree	Rather agree	80	Rather agree	Rather disagree	high		Always	Frequently	Always	Frequently	Yes, always	Yes	systemic	red rash	rash erythematous	rashes, eruptions and exanthems NEC	epidermal and dermal conditions	skin and subcutaneous tissue disorders
20	1a	male	65	≥65	Moderna	mrna	2021-04-30	2021-05-28	1.77	70	22.3435	Higher technical school or college	non-smoker	Yes	no	no	no	yes	no	no	no	no			no/ unknown	no	negative	negative	no	Rather agree	Neutral	Rather agree	73	I agree completely	Neutral	high	Never/Impossible	Frequently	Frequently	Always	Frequently	No	Yes	local	vaccination site tenderness	vaccination site tenderness	vaccination site reactions	administration site reactions	general disorders and administration site conditions
20	2a	male	65	≥65	Moderna	mrna	2021-04-30	2021-05-28	1.77	70	22.3435	Higher technical school or college	non-smoker	Yes	no	no	no	yes	no	no	no	no			no/ unknown	no	negative	negative	no	Rather agree	Neutral	Rather agree	73	I agree completely	Neutral	high	Never/Impossible	Frequently	Frequently	Always	Frequently	No	Yes	systemic	cold sores lip	oral herpes	herpes viral infections	viral infectous disorders	infections and infestations
20	3a	male	65	≥65	Moderna	mrna	2021-04-30	2021-05-28	1.77	70	22.3435	Higher technical school or college	non-smoker	Yes	no	no	no	yes	no	no	no	no			no/ unknown	no	negative	negative	no	Rather agree	Neutral	Rather agree	73	I agree completely	Neutral	high	Never/Impossible	Frequently	Frequently	Always	Frequently	No	Yes	systemic	tenderness muscle	myalgia	muscle pains	muscle disorders	musculoskeletal and connective tissue disorders
20	4a	male	65	≥65	Moderna	mrna	2021-04-30	2021-05-28	1.77	70	22.3435	Higher technical school or college	non-smoker	Yes	no	no	no	yes	no	no	no	no			no/ unknown	no	negative	negative	no	Rather agree	Neutral	Rather agree	73	I agree completely	Neutral	high	Never/Impossible	Frequently	Frequently	Always	Frequently	No	Yes	systemic	fatigue	asthenia	asthenic conditions	general system disorders NEC	general disorders and administration site conditions
20	5a	male	65	≥65	Moderna	mrna	2021-04-30	2021-05-28	1.77	70	22.3435	Higher technical school or college	non-smoker	Yes	no	no	no	yes	no	no	no	no			no/ unknown	no	negative	negative	no	Rather agree	Neutral	Rather agree	73	I agree completely	Neutral	high	Never/Impossible	Frequently	Frequently	Always	Frequently	No	Yes	local	vaccination site pain	vaccination site pain	vaccination site reactions	administration site reactions	general disorders and administration site conditions
20	6a	male	65	≥65	Moderna	mrna	2021-04-30	2021-05-28	1.77	70	22.3435	Higher technical school or college	non-smoker	Yes	no	no	no	yes	no	no	no	no			no/ unknown	no	negative	negative	no	Rather agree	Neutral	Rather agree	73	I agree completely	Neutral	high	Never/Impossible	Frequently	Frequently	Always	Frequently	No	Yes	systemic	feeling of weakness	asthenia	asthenic conditions	general system disorders NEC	general disorders and administration site conditions
20	6b	male	65	≥65	Moderna	mrna	2021-04-30	2021-05-28	1.77	70	22.3435	Higher technical school or college	non-smoker	Yes	no	no	no	yes	no	no	no	no			no/ unknown	no	negative	negative	no	Rather agree	Neutral	Rather agree	73	I agree completely	Neutral	high	Never/Impossible	Frequently	Frequently	Always	Frequently	No	Yes	systemic	head pressure	head discomfort	neurological signs and symptoms NEC	neurological disorders NEC	nervous system disorders
20	7a	male	65	≥65	Moderna	mrna	2021-04-30	2021-05-28	1.77	70	22.3435	Higher technical school or college	non-smoker	Yes	no	no	no	yes	no	no	no	no			no/ unknown	no	negative	negative	no	Rather agree	Neutral	Rather agree	73	I agree completely	Neutral	high	Never/Impossible	Frequently	Frequently	Always	Frequently	No	Yes	systemic	painful joints	arthralgia	joint related signs and symptoms	joint disorders	musculoskeletal and connective tissue disorders
20	7b	male	65	≥65	Moderna	mrna	2021-04-30	2021-05-28	1.77	70	22.3435	Higher technical school or college	non-smoker	Yes	no	no	no	yes	no	no	no	no			no/ unknown	no	negative	negative	no	Rather agree	Neutral	Rather agree	73	I agree completely	Neutral	high	Never/Impossible	Frequently	Frequently	Always	Frequently	No	Yes	systemic	headache	headache	headaches NEC	headaches	nervous system disorders
20	8a	male	65	≥65	Moderna	mrna	2021-04-30	2021-05-28	1.77	70	22.3435	Higher technical school or college	non-smoker	Yes	no	no	no	yes	no	no	no	no			no/ unknown	no	negative	negative	no	Rather agree	Neutral	Rather agree	73	I agree completely	Neutral	high	Never/Impossible	Frequently	Frequently	Always	Frequently	No	Yes	systemic	pustular rash	rash pustular	pustular conditions	epidermal and dermal conditions	skin and subcutaneous tissue disorders
20	8b	male	65	≥65	Moderna	mrna	2021-04-30	2021-05-28	1.77	70	22.3435	Higher technical school or college	non-smoker	Yes	no	no	no	yes	no	no	no	no			no/ unknown	no	negative	negative	no	Rather agree	Neutral	Rather agree	73	I agree completely	Neutral	high	Never/Impossible	Frequently	Frequently	Always	Frequently	No	Yes	systemic	swallowing painful	odynophagia	gastrointestinal signs and symptoms NEC	gastrointestinal signs and symptoms	gastrointestinal disorders
20	8c	male	65	≥65	Moderna	mrna	2021-04-30	2021-05-28	1.77	70	22.3435	Higher technical school or college	non-smoker	Yes	no	no	no	yes	no	no	no	no			no/ unknown	no	negative	negative	no	Rather agree	Neutral	Rather agree	73	I agree completely	Neutral	high	Never/Impossible	Frequently	Frequently	Always	Frequently	No	Yes	systemic	tongue white	tongue discolouration	tongue signs and symptoms	tongue conditions	gastrointestinal disorders
525	1a	female	71	≥65	Moderna	mrna	2021-04-29	2021-05-27	1.6	66	25.7812	Vocational training or specialized baccalaureate	non-smoker	Yes	no	no	yes	no	no	no	no	no			no/ unknown	no	negative	negative	no	I agree completely	Rather agree	I agree completely	98	I agree completely	I agree completely	high	Never/Impossible	Always	Always	Always	Always	Yes, sometimes	Yes	local	vaccination site pain	vaccination site pain	vaccination site reactions	administration site reactions	general disorders and administration site conditions
525	2a	female	71	≥65	Moderna	mrna	2021-04-29	2021-05-27	1.6	66	25.7812	Vocational training or specialized baccalaureate	non-smoker	Yes	no	no	yes	no	no	no	no	no			no/ unknown	no	negative	negative	no	I agree completely	Rather agree	I agree completely	98	I agree completely	I agree completely	high	Never/Impossible	Always	Always	Always	Always	Yes, sometimes	Yes	systemic	headache	headache	headaches NEC	headaches	nervous system disorders
525	3a	female	71	≥65	Moderna	mrna	2021-04-29	2021-05-27	1.6	66	25.7812	Vocational training or specialized baccalaureate	non-smoker	Yes	no	no	yes	no	no	no	no	no			no/ unknown	no	negative	negative	no	I agree completely	Rather agree	I agree completely	98	I agree completely	I agree completely	high	Never/Impossible	Always	Always	Always	Always	Yes, sometimes	Yes	systemic	general body pain	pain	pain and discomfort NEC	general system disorders NEC	general disorders and administration site conditions
525	4a	female	71	≥65	Moderna	mrna	2021-04-29	2021-05-27	1.6	66	25.7812	Vocational training or specialized baccalaureate	non-smoker	Yes	no	no	yes	no	no	no	no	no			no/ unknown	no	negative	negative	no	I agree completely	Rather agree	I agree completely	98	I agree completely	I agree completely	high	Never/Impossible	Always	Always	Always	Always	Yes, sometimes	Yes	local	vaccination site pain	vaccination site pain	vaccination site reactions	administration site reactions	general disorders and administration site conditions
525	5a	female	71	≥65	Moderna	mrna	2021-04-29	2021-05-27	1.6	66	25.7812	Vocational training or specialized baccalaureate	non-smoker	Yes	no	no	yes	no	no	no	no	no			no/ unknown	no	negative	negative	no	I agree completely	Rather agree	I agree completely	98	I agree completely	I agree completely	high	Never/Impossible	Always	Always	Always	Always	Yes, sometimes	Yes	systemic	dry mouth	dry mouth	oral dryness and saliva altered	saliva gland conditions	gastrointestinal disorders
525	6a	female	71	≥65	Moderna	mrna	2021-04-29	2021-05-27	1.6	66	25.7812	Vocational training or specialized baccalaureate	non-smoker	Yes	no	no	yes	no	no	no	no	no			no/ unknown	no	negative	negative	no	I agree completely	Rather agree	I agree completely	98	I agree completely	I agree completely	high	Never/Impossible	Always	Always	Always	Always	Yes, sometimes	Yes	systemic	swollen tongue	swollen tongue	angioedemas	allergic conditions	immune system disorders
525	6b	female	71	≥65	Moderna	mrna	2021-04-29	2021-05-27	1.6	66	25.7812	Vocational training or specialized baccalaureate	non-smoker	Yes	no	no	yes	no	no	no	no	no			no/ unknown	no	negative	negative	no	I agree completely	Rather agree	I agree completely	98	I agree completely	I agree completely	high	Never/Impossible	Always	Always	Always	Always	Yes, sometimes	Yes	systemic	dry mouth	dry mouth	oral dryness and saliva altered	saliva gland conditions	gastrointestinal disorders
525	6c	female	71	≥65	Moderna	mrna	2021-04-29	2021-05-27	1.6	66	25.7812	Vocational training or specialized baccalaureate	non-smoker	Yes	no	no	yes	no	no	no	no	no			no/ unknown	no	negative	negative	no	I agree completely	Rather agree	I agree completely	98	I agree completely	I agree completely	high	Never/Impossible	Always	Always	Always	Always	Yes, sometimes	Yes	systemic	disorder speech	speech disorder	upper respiratory signs and symptoms	respiratory tract signs and symptoms	respiratory, thoracic and mediastinal disorders
525	7a	female	71	≥65	Moderna	mrna	2021-04-29	2021-05-27	1.6	66	25.7812	Vocational training or specialized baccalaureate	non-smoker	Yes	no	no	yes	no	no	no	no	no			no/ unknown	no	negative	negative	no	I agree completely	Rather agree	I agree completely	98	I agree completely	I agree completely	high	Never/Impossible	Always	Always	Always	Always	Yes, sometimes	Yes	systemic	swollen tongue	swollen tongue	angioedemas	allergic conditions	immune system disorders
6	1a	female	84	≥65	Moderna	mrna	2021-04-30	2021-06-02	1.5	64	28.4444	None or mandatory school	former smoker	Yes	yes	no	no	no	no	no	no	no			no/ unknown	no	negative	negative	no	Rather agree	Rather disagree	Rather agree	100	I agree completely	Rather agree	high	Never/Impossible	Always	Always	Frequently	Always	No	Yes	local	painful arm	pain in extremity	musculoskeletal and connective tissue pain and discomfort	musculoskeletal and coective tissue disorders NEC	musculoskeletal and connective tissue disorders
6	2a	female	84	≥65	Moderna	mrna	2021-04-30	2021-06-02	1.5	64	28.4444	None or mandatory school	former smoker	Yes	yes	no	no	no	no	no	no	no			no/ unknown	no	negative	negative	no	Rather agree	Rather disagree	Rather agree	100	I agree completely	Rather agree	high	Never/Impossible	Always	Always	Frequently	Always	No	Yes	systemic	stomach ache	abdominal pain upper	gastrointestinal and abdominal pains (excl oral and throat)	gastrointestinal signs and symptoms	gastrointestinal disorders
6	3a	female	84	≥65	Moderna	mrna	2021-04-30	2021-06-02	1.5	64	28.4444	None or mandatory school	former smoker	Yes	yes	no	no	no	no	no	no	no			no/ unknown	no	negative	negative	no	Rather agree	Rather disagree	Rather agree	100	I agree completely	Rather agree	high	Never/Impossible	Always	Always	Frequently	Always	No	Yes	systemic	chills	chills	feelings and sensations NEC	general system disorders NEC	general disorders and administration site conditions
6	4a	female	84	≥65	Moderna	mrna	2021-04-30	2021-06-02	1.5	64	28.4444	None or mandatory school	former smoker	Yes	yes	no	no	no	no	no	no	no			no/ unknown	no	negative	negative	no	Rather agree	Rather disagree	Rather agree	100	I agree completely	Rather agree	high	Never/Impossible	Always	Always	Frequently	Always	No	Yes	systemic	fever	pyrexia	febrile disorders	body temperature conditions	general disorders and administration site conditions
6	5a	female	84	≥65	Moderna	mrna	2021-04-30	2021-06-02	1.5	64	28.4444	None or mandatory school	former smoker	Yes	yes	no	no	no	no	no	no	no			no/ unknown	no	negative	negative	no	Rather agree	Rather disagree	Rather agree	100	I agree completely	Rather agree	high	Never/Impossible	Always	Always	Frequently	Always	No	Yes	systemic	headache	headache	headaches NEC	headaches	nervous system disorders
6	6a	female	84	≥65	Moderna	mrna	2021-04-30	2021-06-02	1.5	64	28.4444	None or mandatory school	former smoker	Yes	yes	no	no	no	no	no	no	no			no/ unknown	no	negative	negative	no	Rather agree	Rather disagree	Rather agree	100	I agree completely	Rather agree	high	Never/Impossible	Always	Always	Frequently	Always	No	Yes	systemic	stomach pain	abdominal pain upper	gastrointestinal and abdominal pains (excl oral and throat)	gastrointestinal signs and symptoms	gastrointestinal disorders
6	7a	female	84	≥65	Moderna	mrna	2021-04-30	2021-06-02	1.5	64	28.4444	None or mandatory school	former smoker	Yes	yes	no	no	no	no	no	no	no			no/ unknown	no	negative	negative	no	Rather agree	Rather disagree	Rather agree	100	I agree completely	Rather agree	high	Never/Impossible	Always	Always	Frequently	Always	No	Yes	systemic	cold symptoms	nasopharyngitis	upper respiratory tract infections NEC	respiratory tract infections	respiratory, thoracic and mediastinal disorders
6	8a	female	84	≥65	Moderna	mrna	2021-04-30	2021-06-02	1.5	64	28.4444	None or mandatory school	former smoker	Yes	yes	no	no	no	no	no	no	no			no/ unknown	no	negative	negative	no	Rather agree	Rather disagree	Rather agree	100	I agree completely	Rather agree	high	Never/Impossible	Always	Always	Frequently	Always	No	Yes	systemic	fever	pyrexia	febrile disorders	body temperature conditions	general disorders and administration site conditions
114	1a	male	89	≥65	Moderna	mrna	2021-04-30	2021-06-02	1.65	68	24.977	Vocational training or specialized baccalaureate	non-smoker	Yes	yes	no	no	no	no	no	no	no			no/ unknown	no	negative	negative	no	Rather agree	I agree completely	I agree completely	66	Rather agree	Neutral	high	Never/Impossible	Always	Frequently	Always	Always	No	Yes	local	painful arm	pain in extremity	musculoskeletal and connective tissue pain and discomfort	musculoskeletal and coective tissue disorders NEC	musculoskeletal and connective tissue disorders
114	2a	male	89	≥65	Moderna	mrna	2021-04-30	2021-06-02	1.65	68	24.977	Vocational training or specialized baccalaureate	non-smoker	Yes	yes	no	no	no	no	no	no	no			no/ unknown	no	negative	negative	no	Rather agree	I agree completely	I agree completely	66	Rather agree	Neutral	high	Never/Impossible	Always	Frequently	Always	Always	No	Yes	systemic	bladder disorder	bladder disorder	bladder disorders NEC	bladder and bladder neck disorders (excl calculi)	renal and urinary disorders
114	3a	male	89	≥65	Moderna	mrna	2021-04-30	2021-06-02	1.65	68	24.977	Vocational training or specialized baccalaureate	non-smoker	Yes	yes	no	no	no	no	no	no	no			no/ unknown	no	negative	negative	no	Rather agree	I agree completely	I agree completely	66	Rather agree	Neutral	high	Never/Impossible	Always	Frequently	Always	Always	No	Yes	systemic	excess sweating	hyperhydrosis	general signs and symptoms NEC	general system disorders NEC	general disorders and administration site conditions
507	1a	male	66	≥65	Pfizer/Biontech	mrna	2021-05-07	2021-06-07	1.83	83.5	24.9336	University	non-smoker	Yes	yes	no	no	no	no	no	no	no			no/ unknown	yes	negative	positive	yes	Neutral	Rather agree	I agree completely	96	I agree completely	Rather agree	high		Always	Frequently	Frequently	Always	No	Yes	systemic	fatigue	asthenia	asthenic conditions	general system disorders NEC	general disorders and administration site conditions
507	1b	male	66	≥65	Pfizer/Biontech	mrna	2021-05-07	2021-06-07	1.83	83.5	24.9336	University	non-smoker	Yes	yes	no	no	no	no	no	no	no			no/ unknown	yes	negative	positive	yes	Neutral	Rather agree	I agree completely	96	I agree completely	Rather agree	high		Always	Frequently	Frequently	Always	No	Yes	systemic	difficulty breathing	dyspnoea	breathing abnormalities	respiratory disorders NEC	respiratory, thoracic and mediastinal disorders
507	2a	male	66	≥65	Pfizer/Biontech	mrna	2021-05-07	2021-06-07	1.83	83.5	24.9336	University	non-smoker	Yes	yes	no	no	no	no	no	no	no			no/ unknown	yes	negative	positive	yes	Neutral	Rather agree	I agree completely	96	I agree completely	Rather agree	high		Always	Frequently	Frequently	Always	No	Yes	systemic	digestion impaired	dyspepsia	dyspeptic signs and symptoms	gastrointestinal signs and symptoms	gastrointestinal disorders
507	3a	male	66	≥65	Pfizer/Biontech	mrna	2021-05-07	2021-06-07	1.83	83.5	24.9336	University	non-smoker	Yes	yes	no	no	no	no	no	no	no			no/ unknown	yes	negative	positive	yes	Neutral	Rather agree	I agree completely	96	I agree completely	Rather agree	high		Always	Frequently	Frequently	Always	No	Yes	systemic	poor sleep	poor quality sleep	dyssomnias	sleep disorders and disturbances	psychiatric disorders
507	3b	male	66	≥65	Pfizer/Biontech	mrna	2021-05-07	2021-06-07	1.83	83.5	24.9336	University	non-smoker	Yes	yes	no	no	no	no	no	no	no			no/ unknown	yes	negative	positive	yes	Neutral	Rather agree	I agree completely	96	I agree completely	Rather agree	high		Always	Frequently	Frequently	Always	No	Yes	systemic	sweating	hyperhydrosis	general signs and symptoms NEC	general system disorders NEC	general disorders and administration site conditions
313	1a	male	67	≥65	Pfizer/Biontech	mrna	2021-05-07	2021-06-07	1.85	120	35.0621	Vocational training or specialized baccalaureate	former smoker	Yes	yes	yes	no	no	no	no	no	no			no/ unknown	no	negative	negative	no	Rather agree	Rather agree	I agree completely	99	I agree completely	I agree completely	high	Never/Impossible	Frequently	Frequently	Always	Frequently	Yes, always	Yes	local	vaccination site warmth	vaccination site warmth	vaccination site reactions	administration site reactions	general disorders and administration site conditions
313	2a	male	67	≥65	Pfizer/Biontech	mrna	2021-05-07	2021-06-07	1.85	120	35.0621	Vocational training or specialized baccalaureate	former smoker	Yes	yes	yes	no	no	no	no	no	no			no/ unknown	no	negative	negative	no	Rather agree	Rather agree	I agree completely	99	I agree completely	I agree completely	high	Never/Impossible	Frequently	Frequently	Always	Frequently	Yes, always	Yes	systemic	shoulder pain	arthralgia	joint related signs and symptoms	joint disorders	musculoskeletal and connective tissue disorders
313	3a	male	67	≥65	Pfizer/Biontech	mrna	2021-05-07	2021-06-07	1.85	120	35.0621	Vocational training or specialized baccalaureate	former smoker	Yes	yes	yes	no	no	no	no	no	no			no/ unknown	no	negative	negative	no	Rather agree	Rather agree	I agree completely	99	I agree completely	I agree completely	high	Never/Impossible	Frequently	Frequently	Always	Frequently	Yes, always	Yes	local	vaccination site tenderness	vaccination site tenderness	vaccination site reactions	administration site reactions	general disorders and administration site conditions
313	4a	male	67	≥65	Pfizer/Biontech	mrna	2021-05-07	2021-06-07	1.85	120	35.0621	Vocational training or specialized baccalaureate	former smoker	Yes	yes	yes	no	no	no	no	no	no			no/ unknown	no	negative	negative	no	Rather agree	Rather agree	I agree completely	99	I agree completely	I agree completely	high	Never/Impossible	Frequently	Frequently	Always	Frequently	Yes, always	Yes	systemic	lymph nodes enlarged	lymphadenopathy	lymphatic system disorders NEC	spleen, lymphatic and reticuloendothilial system disorders	blood and lymphatic system disorders
397	1a	female	65	≥65	Pfizer/Biontech	mrna	2021-05-07	2021-06-14	1.68			Higher technical school or college	former smoker	No	unknown	unknown	no	no	no	no	no	no			no/ unknown	no	negative	negative	no	Neutral	Neutral	Rather agree	33	Rather agree	Rather disagree	low	Never/Impossible	Always	Frequently	Always	Frequently	Yes, always	Yes	local	painful arm	pain in extremity	musculoskeletal and connective tissue pain and discomfort	musculoskeletal and coective tissue disorders NEC	musculoskeletal and connective tissue disorders
397	2a	female	65	≥65	Pfizer/Biontech	mrna	2021-05-07	2021-06-14	1.68			Higher technical school or college	former smoker	No	unknown	unknown	no	no	no	no	no	no			no/ unknown	no	negative	negative	no	Neutral	Neutral	Rather agree	33	Rather agree	Rather disagree	low	Never/Impossible	Always	Frequently	Always	Frequently	Yes, always	Yes	systemic	shoulder pain	arthralgia	joint related signs and symptoms	joint disorders	musculoskeletal and connective tissue disorders
397	3a	female	65	≥65	Pfizer/Biontech	mrna	2021-05-07	2021-06-14	1.68			Higher technical school or college	former smoker	No	unknown	unknown	no	no	no	no	no	no			no/ unknown	no	negative	negative	no	Neutral	Neutral	Rather agree	33	Rather agree	Rather disagree	low	Never/Impossible	Always	Frequently	Always	Frequently	Yes, always	Yes	systemic	fatigue	asthenia	asthenic conditions	general system disorders NEC	general disorders and administration site conditions
397	4a	female	65	≥65	Pfizer/Biontech	mrna	2021-05-07	2021-06-14	1.68			Higher technical school or college	former smoker	No	unknown	unknown	no	no	no	no	no	no			no/ unknown	no	negative	negative	no	Neutral	Neutral	Rather agree	33	Rather agree	Rather disagree	low	Never/Impossible	Always	Frequently	Always	Frequently	Yes, always	Yes	local	vaccination site tenderness	vaccination site tenderness	vaccination site reactions	administration site reactions	general disorders and administration site conditions
397	5a	female	65	≥65	Pfizer/Biontech	mrna	2021-05-07	2021-06-14	1.68			Higher technical school or college	former smoker	No	unknown	unknown	no	no	no	no	no	no			no/ unknown	no	negative	negative	no	Neutral	Neutral	Rather agree	33	Rather agree	Rather disagree	low	Never/Impossible	Always	Frequently	Always	Frequently	Yes, always	Yes	systemic	tenderness muscle	myalgia	muscle pains	muscle disorders	musculoskeletal and connective tissue disorders
259	10a	female	66	≥65	Moderna	mrna	2021-05-06	2021-06-07	1.68	68	24.093	Vocational training or specialized baccalaureate	former smoker	Yes	no	no	no	no	no	no	no	yes			no/ unknown	no	negative	negative	no	Rather agree	Rather agree	I agree completely	98	I agree completely	Rather agree	high	Never/Impossible	Always	Frequently	Always	Always	Yes, always	Yes	local	vaccination site tenderness	vaccination site tenderness	vaccination site reactions	administration site reactions	general disorders and administration site conditions
259	11a	female	66	≥65	Moderna	mrna	2021-05-06	2021-06-07	1.68	68	24.093	Vocational training or specialized baccalaureate	former smoker	Yes	no	no	no	no	no	no	no	yes			no/ unknown	no	negative	negative	no	Rather agree	Rather agree	I agree completely	98	I agree completely	Rather agree	high	Never/Impossible	Always	Frequently	Always	Always	Yes, always	Yes	systemic	fatigue	asthenia	asthenic conditions	general system disorders NEC	general disorders and administration site conditions
259	12a	female	66	≥65	Moderna	mrna	2021-05-06	2021-06-07	1.68	68	24.093	Vocational training or specialized baccalaureate	former smoker	Yes	no	no	no	no	no	no	no	yes			no/ unknown	no	negative	negative	no	Rather agree	Rather agree	I agree completely	98	I agree completely	Rather agree	high	Never/Impossible	Always	Frequently	Always	Always	Yes, always	Yes	systemic	itching	pruritus	pruritus NEC	epidermal and dermal conditions	skin and subcutaneous tissue disorders
259	1a	female	66	≥65	Moderna	mrna	2021-05-06	2021-06-07	1.68	68	24.093	Vocational training or specialized baccalaureate	former smoker	Yes	no	no	no	no	no	no	no	yes			no/ unknown	no	negative	negative	no	Rather agree	Rather agree	I agree completely	98	I agree completely	Rather agree	high	Never/Impossible	Always	Frequently	Always	Always	Yes, always	Yes	systemic	diarrhea	diarrhoea	diarrhoea (excl infective)	gastrointestinal motility and defaecation conditions	gastrointestinal disorders
259	1b	female	66	≥65	Moderna	mrna	2021-05-06	2021-06-07	1.68	68	24.093	Vocational training or specialized baccalaureate	former smoker	Yes	no	no	no	no	no	no	no	yes			no/ unknown	no	negative	negative	no	Rather agree	Rather agree	I agree completely	98	I agree completely	Rather agree	high	Never/Impossible	Always	Frequently	Always	Always	Yes, always	Yes	systemic	stomach cramps	abdominal pain upper	gastrointestinal and abdominal pains (excl oral and throat)	gastrointestinal signs and symptoms	gastrointestinal disorders
259	2a	female	66	≥65	Moderna	mrna	2021-05-06	2021-06-07	1.68	68	24.093	Vocational training or specialized baccalaureate	former smoker	Yes	no	no	no	no	no	no	no	yes			no/ unknown	no	negative	negative	no	Rather agree	Rather agree	I agree completely	98	I agree completely	Rather agree	high	Never/Impossible	Always	Frequently	Always	Always	Yes, always	Yes	systemic	nausea	nausea	nausea and vomiting symptoms	gastrointestinal signs and symptoms	gastrointestinal disorders
259	3a	female	66	≥65	Moderna	mrna	2021-05-06	2021-06-07	1.68	68	24.093	Vocational training or specialized baccalaureate	former smoker	Yes	no	no	no	no	no	no	no	yes			no/ unknown	no	negative	negative	no	Rather agree	Rather agree	I agree completely	98	I agree completely	Rather agree	high	Never/Impossible	Always	Frequently	Always	Always	Yes, always	Yes	systemic	nausea	nausea	nausea and vomiting symptoms	gastrointestinal signs and symptoms	gastrointestinal disorders
259	4a	female	66	≥65	Moderna	mrna	2021-05-06	2021-06-07	1.68	68	24.093	Vocational training or specialized baccalaureate	former smoker	Yes	no	no	no	no	no	no	no	yes			no/ unknown	no	negative	negative	no	Rather agree	Rather agree	I agree completely	98	I agree completely	Rather agree	high	Never/Impossible	Always	Frequently	Always	Always	Yes, always	Yes	systemic	flatulence	flatulence	flatulence, bloating and distension	gastrointestinal signs and symptoms	gastrointestinal disorders
259	5a	female	66	≥65	Moderna	mrna	2021-05-06	2021-06-07	1.68	68	24.093	Vocational training or specialized baccalaureate	former smoker	Yes	no	no	no	no	no	no	no	yes			no/ unknown	no	negative	negative	no	Rather agree	Rather agree	I agree completely	98	I agree completely	Rather agree	high	Never/Impossible	Always	Frequently	Always	Always	Yes, always	Yes	systemic	fatigue	asthenia	asthenic conditions	general system disorders NEC	general disorders and administration site conditions
259	6a	female	66	≥65	Moderna	mrna	2021-05-06	2021-06-07	1.68	68	24.093	Vocational training or specialized baccalaureate	former smoker	Yes	no	no	no	no	no	no	no	yes			no/ unknown	no	negative	negative	no	Rather agree	Rather agree	I agree completely	98	I agree completely	Rather agree	high	Never/Impossible	Always	Frequently	Always	Always	Yes, always	Yes	systemic	muscle soreness	myalgia	muscle pains	muscle disorders	musculoskeletal and connective tissue disorders
259	7a	female	66	≥65	Moderna	mrna	2021-05-06	2021-06-07	1.68	68	24.093	Vocational training or specialized baccalaureate	former smoker	Yes	no	no	no	no	no	no	no	yes			no/ unknown	no	negative	negative	no	Rather agree	Rather agree	I agree completely	98	I agree completely	Rather agree	high	Never/Impossible	Always	Frequently	Always	Always	Yes, always	Yes	systemic	vertigo	vertigo	vertigos NEC	neurological disorders NEC	nervous system disorders
259	8a	female	66	≥65	Moderna	mrna	2021-05-06	2021-06-07	1.68	68	24.093	Vocational training or specialized baccalaureate	former smoker	Yes	no	no	no	no	no	no	no	yes			no/ unknown	no	negative	negative	no	Rather agree	Rather agree	I agree completely	98	I agree completely	Rather agree	high	Never/Impossible	Always	Frequently	Always	Always	Yes, always	Yes	local	vaccination site tenderness	vaccination site tenderness	vaccination site reactions	administration site reactions	general disorders and administration site conditions
259	9a	female	66	≥65	Moderna	mrna	2021-05-06	2021-06-07	1.68	68	24.093	Vocational training or specialized baccalaureate	former smoker	Yes	no	no	no	no	no	no	no	yes			no/ unknown	no	negative	negative	no	Rather agree	Rather agree	I agree completely	98	I agree completely	Rather agree	high	Never/Impossible	Always	Frequently	Always	Always	Yes, always	Yes	local	painful arm	pain in extremity	musculoskeletal and connective tissue pain and discomfort	musculoskeletal and coective tissue disorders NEC	musculoskeletal and connective tissue disorders
399	1a	female	65	≥65	Pfizer/Biontech	mrna	2021-05-04	2021-06-02	1.63			Vocational training or specialized baccalaureate	former smoker	Yes	yes										no/ unknown	no	negative	negative	no	Neutral	Rather disagree	Rather agree	50	Rather agree	Rather disagree	high		Always	Always	Always	Always	Yes, always	Yes	local	vaccination site pain	vaccination site pain	vaccination site reactions	administration site reactions	general disorders and administration site conditions
399	2a	female	65	≥65	Pfizer/Biontech	mrna	2021-05-04	2021-06-02	1.63			Vocational training or specialized baccalaureate	former smoker	Yes	yes										no/ unknown	no	negative	negative	no	Neutral	Rather disagree	Rather agree	50	Rather agree	Rather disagree	high		Always	Always	Always	Always	Yes, always	Yes	local	vaccination site tenderness	vaccination site tenderness	vaccination site reactions	administration site reactions	general disorders and administration site conditions
185	1a	male	83	≥65	Moderna	mrna	2021-05-06	2021-06-07	1.76	65	20.984	Vocational training or specialized baccalaureate	former smoker	Yes	no	no				yes	no	no			no/ unknown	no	negative	negative	no	Neutral	Rather agree	Rather agree	50	Neutral	I disagree completely	high		Always	Always	Always	Always	No	Yes	systemic	head pressure	head discomfort	neurological signs and symptoms NEC	neurological disorders NEC	nervous system disorders
185	2a	male	83	≥65	Moderna	mrna	2021-05-06	2021-06-07	1.76	65	20.984	Vocational training or specialized baccalaureate	former smoker	Yes	no	no				yes	no	no			no/ unknown	no	negative	negative	no	Neutral	Rather agree	Rather agree	50	Neutral	I disagree completely	high		Always	Always	Always	Always	No	Yes	systemic	feelings of weakness	asthenia	asthenic conditions	general system disorders NEC	general disorders and administration site conditions
185	3a	male	83	≥65	Moderna	mrna	2021-05-06	2021-06-07	1.76	65	20.984	Vocational training or specialized baccalaureate	former smoker	Yes	no	no				yes	no	no			no/ unknown	no	negative	negative	no	Neutral	Rather agree	Rather agree	50	Neutral	I disagree completely	high		Always	Always	Always	Always	No	Yes	systemic	feelings of weakness	asthenia	asthenic conditions	general system disorders NEC	general disorders and administration site conditions
455	1a	male	65	≥65	Moderna	mrna	2021-05-06	2021-06-07	1.82	73	22.0384	Vocational training or specialized baccalaureate	daily	Yes	yes	no	no	no	no	no	no	no			no/ unknown	no	negative	negative	no	Rather agree	Rather agree	Rather agree	84	Rather agree	Rather agree	high		Frequently	Frequently	Frequently	Frequently	Yes, always	Yes	local	painful arm	pain in extremity	musculoskeletal and connective tissue pain and discomfort	musculoskeletal and coective tissue disorders NEC	musculoskeletal and connective tissue disorders
455	2a	male	65	≥65	Moderna	mrna	2021-05-06	2021-06-07	1.82	73	22.0384	Vocational training or specialized baccalaureate	daily	Yes	yes	no	no	no	no	no	no	no			no/ unknown	no	negative	negative	no	Rather agree	Rather agree	Rather agree	84	Rather agree	Rather agree	high		Frequently	Frequently	Frequently	Frequently	Yes, always	Yes	systemic	nausea	nausea	nausea and vomiting symptoms	gastrointestinal signs and symptoms	gastrointestinal disorders
455	3a	male	65	≥65	Moderna	mrna	2021-05-06	2021-06-07	1.82	73	22.0384	Vocational training or specialized baccalaureate	daily	Yes	yes	no	no	no	no	no	no	no			no/ unknown	no	negative	negative	no	Rather agree	Rather agree	Rather agree	84	Rather agree	Rather agree	high		Frequently	Frequently	Frequently	Frequently	Yes, always	Yes	systemic	headache	headache	headaches NEC	headaches	nervous system disorders
455	4a	male	65	≥65	Moderna	mrna	2021-05-06	2021-06-07	1.82	73	22.0384	Vocational training or specialized baccalaureate	daily	Yes	yes	no	no	no	no	no	no	no			no/ unknown	no	negative	negative	no	Rather agree	Rather agree	Rather agree	84	Rather agree	Rather agree	high		Frequently	Frequently	Frequently	Frequently	Yes, always	Yes	local	painful arm	pain in extremity	musculoskeletal and connective tissue pain and discomfort	musculoskeletal and coective tissue disorders NEC	musculoskeletal and connective tissue disorders
455	5a	male	65	≥65	Moderna	mrna	2021-05-06	2021-06-07	1.82	73	22.0384	Vocational training or specialized baccalaureate	daily	Yes	yes	no	no	no	no	no	no	no			no/ unknown	no	negative	negative	no	Rather agree	Rather agree	Rather agree	84	Rather agree	Rather agree	high		Frequently	Frequently	Frequently	Frequently	Yes, always	Yes	systemic	fatigue	asthenia	asthenic conditions	general system disorders NEC	general disorders and administration site conditions
67	1a	male	71	≥65	Moderna	mrna	2021-05-05	2021-06-07	1.8	86	26.5432	Higher technical school or college	former smoker	No	no	no	no	no	no	no	no	no			no/ unknown	no	negative	negative	no	Rather agree	Rather agree	Rather agree	20	I agree completely	Rather agree	low	Never/Impossible	Always	Frequently	Sometimes	Never/Impossible	Yes, always	Yes	systemic	headache	headache	headaches NEC	headaches	nervous system disorders
470	10a	female	66	≥65	Moderna	mrna	2021-05-05	2021-06-04	1.61	70	27.0051	University	former smoker	Yes	unknown	no	no	no	no	yes	no	no	Negative		no/ unknown	no	negative	negative	no	Rather agree	Rather agree	I agree completely	70	Rather agree	Rather agree	high	Never/Impossible	Frequently	Sometimes	Frequently	Frequently	Yes, always	Yes	systemic	tooth pain	toothache	dental pain and sensation disorders	dental and gingival conditions	gastrointestinal disorders
470	11a	female	66	≥65	Moderna	mrna	2021-05-05	2021-06-04	1.61	70	27.0051	University	former smoker	Yes	unknown	no	no	no	no	yes	no	no	Negative		no/ unknown	no	negative	negative	no	Rather agree	Rather agree	I agree completely	70	Rather agree	Rather agree	high	Never/Impossible	Frequently	Sometimes	Frequently	Frequently	Yes, always	Yes	systemic	headache	headache	headaches NEC	headaches	nervous system disorders
470	11b	female	66	≥65	Moderna	mrna	2021-05-05	2021-06-04	1.61	70	27.0051	University	former smoker	Yes	unknown	no	no	no	no	yes	no	no	Negative		no/ unknown	no	negative	negative	no	Rather agree	Rather agree	I agree completely	70	Rather agree	Rather agree	high	Never/Impossible	Frequently	Sometimes	Frequently	Frequently	Yes, always	Yes	systemic	fatigue	asthenia	asthenic conditions	general system disorders NEC	general disorders and administration site conditions
470	12a	female	66	≥65	Moderna	mrna	2021-05-05	2021-06-04	1.61	70	27.0051	University	former smoker	Yes	unknown	no	no	no	no	yes	no	no	Negative		no/ unknown	no	negative	negative	no	Rather agree	Rather agree	I agree completely	70	Rather agree	Rather agree	high	Never/Impossible	Frequently	Sometimes	Frequently	Frequently	Yes, always	Yes	systemic	appetite absent	decreased appetit	feelings and sensations NEC	general system disorders NEC	general disorders and administration site conditions
470	13a	female	66	≥65	Moderna	mrna	2021-05-05	2021-06-04	1.61	70	27.0051	University	former smoker	Yes	unknown	no	no	no	no	yes	no	no	Negative		no/ unknown	no	negative	negative	no	Rather agree	Rather agree	I agree completely	70	Rather agree	Rather agree	high	Never/Impossible	Frequently	Sometimes	Frequently	Frequently	Yes, always	Yes	systemic	chills	chills	feelings and sensations NEC	general system disorders NEC	general disorders and administration site conditions
470	14a	female	66	≥65	Moderna	mrna	2021-05-05	2021-06-04	1.61	70	27.0051	University	former smoker	Yes	unknown	no	no	no	no	yes	no	no	Negative		no/ unknown	no	negative	negative	no	Rather agree	Rather agree	I agree completely	70	Rather agree	Rather agree	high	Never/Impossible	Frequently	Sometimes	Frequently	Frequently	Yes, always	Yes	systemic	red spotty rash	rash macular	rashes, eruptions and exanthems NEC	epidermal and dermal conditions	skin and subcutaneous tissue disorders
470	15a	female	66	≥65	Moderna	mrna	2021-05-05	2021-06-04	1.61	70	27.0051	University	former smoker	Yes	unknown	no	no	no	no	yes	no	no	Negative		no/ unknown	no	negative	negative	no	Rather agree	Rather agree	I agree completely	70	Rather agree	Rather agree	high	Never/Impossible	Frequently	Sometimes	Frequently	Frequently	Yes, always	Yes	systemic	vertigo	vertigo	vertigos NEC	neurological disorders NEC	nervous system disorders
470	1a	female	66	≥65	Moderna	mrna	2021-05-05	2021-06-04	1.61	70	27.0051	University	former smoker	Yes	unknown	no	no	no	no	yes	no	no	Negative		no/ unknown	no	negative	negative	no	Rather agree	Rather agree	I agree completely	70	Rather agree	Rather agree	high	Never/Impossible	Frequently	Sometimes	Frequently	Frequently	Yes, always	Yes	local	vaccination site pain	vaccination site pain	vaccination site reactions	administration site reactions	general disorders and administration site conditions
470	2a	female	66	≥65	Moderna	mrna	2021-05-05	2021-06-04	1.61	70	27.0051	University	former smoker	Yes	unknown	no	no	no	no	yes	no	no	Negative		no/ unknown	no	negative	negative	no	Rather agree	Rather agree	I agree completely	70	Rather agree	Rather agree	high	Never/Impossible	Frequently	Sometimes	Frequently	Frequently	Yes, always	Yes	local	vaccination site discolouration	vaccination site discolouration	vaccination site reactions	administration site reactions	general disorders and administration site conditions
470	3a	female	66	≥65	Moderna	mrna	2021-05-05	2021-06-04	1.61	70	27.0051	University	former smoker	Yes	unknown	no	no	no	no	yes	no	no	Negative		no/ unknown	no	negative	negative	no	Rather agree	Rather agree	I agree completely	70	Rather agree	Rather agree	high	Never/Impossible	Frequently	Sometimes	Frequently	Frequently	Yes, always	Yes	systemic	difficulty breathing	dyspnoea	breathing abnormalities	respiratory disorders NEC	respiratory, thoracic and mediastinal disorders
470	4a	female	66	≥65	Moderna	mrna	2021-05-05	2021-06-04	1.61	70	27.0051	University	former smoker	Yes	unknown	no	no	no	no	yes	no	no	Negative		no/ unknown	no	negative	negative	no	Rather agree	Rather agree	I agree completely	70	Rather agree	Rather agree	high	Never/Impossible	Frequently	Sometimes	Frequently	Frequently	Yes, always	Yes	systemic	cough	cough	coughing and associated symptoms	respiratory disorders NEC	respiratory, thoracic and mediastinal disorders
470	5a	female	66	≥65	Moderna	mrna	2021-05-05	2021-06-04	1.61	70	27.0051	University	former smoker	Yes	unknown	no	no	no	no	yes	no	no	Negative		no/ unknown	no	negative	negative	no	Rather agree	Rather agree	I agree completely	70	Rather agree	Rather agree	high	Never/Impossible	Frequently	Sometimes	Frequently	Frequently	Yes, always	Yes	local	painful arm	pain in extremity	musculoskeletal and connective tissue pain and discomfort	musculoskeletal and coective tissue disorders NEC	musculoskeletal and connective tissue disorders
470	6a	female	66	≥65	Moderna	mrna	2021-05-05	2021-06-04	1.61	70	27.0051	University	former smoker	Yes	unknown	no	no	no	no	yes	no	no	Negative		no/ unknown	no	negative	negative	no	Rather agree	Rather agree	I agree completely	70	Rather agree	Rather agree	high	Never/Impossible	Frequently	Sometimes	Frequently	Frequently	Yes, always	Yes	local	painful arm	pain in extremity	musculoskeletal and connective tissue pain and discomfort	musculoskeletal and coective tissue disorders NEC	musculoskeletal and connective tissue disorders
470	7a	female	66	≥65	Moderna	mrna	2021-05-05	2021-06-04	1.61	70	27.0051	University	former smoker	Yes	unknown	no	no	no	no	yes	no	no	Negative		no/ unknown	no	negative	negative	no	Rather agree	Rather agree	I agree completely	70	Rather agree	Rather agree	high	Never/Impossible	Frequently	Sometimes	Frequently	Frequently	Yes, always	Yes	local	painful arm	pain in extremity	musculoskeletal and connective tissue pain and discomfort	musculoskeletal and coective tissue disorders NEC	musculoskeletal and connective tissue disorders
470	8a	female	66	≥65	Moderna	mrna	2021-05-05	2021-06-04	1.61	70	27.0051	University	former smoker	Yes	unknown	no	no	no	no	yes	no	no	Negative		no/ unknown	no	negative	negative	no	Rather agree	Rather agree	I agree completely	70	Rather agree	Rather agree	high	Never/Impossible	Frequently	Sometimes	Frequently	Frequently	Yes, always	Yes	local	vaccination site tenderness	vaccination site tenderness	vaccination site reactions	administration site reactions	general disorders and administration site conditions
470	9a	female	66	≥65	Moderna	mrna	2021-05-05	2021-06-04	1.61	70	27.0051	University	former smoker	Yes	unknown	no	no	no	no	yes	no	no	Negative		no/ unknown	no	negative	negative	no	Rather agree	Rather agree	I agree completely	70	Rather agree	Rather agree	high	Never/Impossible	Frequently	Sometimes	Frequently	Frequently	Yes, always	Yes	local	injection site redness	injection site erythema	injection site reactions	administration site reactions	general disorders and administration site conditions
102	1a	female	66	≥65	Moderna	mrna	2021-05-06	2021-06-04	1.58	64	25.6369	Vocational training or specialized baccalaureate	occasionally			no	no	no	no	no	no	no			no/ unknown	no	negative	negative	no	Neutral	Neutral	Rather agree	68	Neutral	Neutral	high	Never/Impossible	Always	Frequently	Frequently	Never/Impossible	No	Yes	systemic	cold symptoms	nasopharyngitis	upper respiratory tract infections NEC	respiratory tract infections	respiratory, thoracic and mediastinal disorders
102	2a	female	66	≥65	Moderna	mrna	2021-05-06	2021-06-04	1.58	64	25.6369	Vocational training or specialized baccalaureate	occasionally			no	no	no	no	no	no	no			no/ unknown	no	negative	negative	no	Neutral	Neutral	Rather agree	68	Neutral	Neutral	high	Never/Impossible	Always	Frequently	Frequently	Never/Impossible	No	Yes	systemic	temperature elevation	body temperature increased	physical examination procedures and organ system status	physical examination and organ system status topics	investigations
102	3a	female	66	≥65	Moderna	mrna	2021-05-06	2021-06-04	1.58	64	25.6369	Vocational training or specialized baccalaureate	occasionally			no	no	no	no	no	no	no			no/ unknown	no	negative	negative	no	Neutral	Neutral	Rather agree	68	Neutral	Neutral	high	Never/Impossible	Always	Frequently	Frequently	Never/Impossible	No	Yes	systemic	vertigo	vertigo	vertigos NEC	neurological disorders NEC	nervous system disorders
102	4a	female	66	≥65	Moderna	mrna	2021-05-06	2021-06-04	1.58	64	25.6369	Vocational training or specialized baccalaureate	occasionally			no	no	no	no	no	no	no			no/ unknown	no	negative	negative	no	Neutral	Neutral	Rather agree	68	Neutral	Neutral	high	Never/Impossible	Always	Frequently	Frequently	Never/Impossible	No	Yes	systemic	headache	headache	headaches NEC	headaches	nervous system disorders
115	1a	male	68	≥65	Moderna	mrna	2021-05-05	2021-06-04		95		University	non-smoker	No	no	no	no	no	no	no	no	no			no/ unknown	no	negative	negative	no	Rather agree	Rather agree	Rather agree	92	Rather agree	Rather agree	high	Always	Always	Always	Always	Always	No	Yes	systemic	heavy feeling in arms and legs	limb discomfort	musculoskeletal and connective tissue pain and discomfort	musculoskeletal and coective tissue disorders NEC	musculoskeletal and connective tissue disorders
115	2a	male	68	≥65	Moderna	mrna	2021-05-05	2021-06-04		95		University	non-smoker	No	no	no	no	no	no	no	no	no			no/ unknown	no	negative	negative	no	Rather agree	Rather agree	Rather agree	92	Rather agree	Rather agree	high	Always	Always	Always	Always	Always	No	Yes	local	vaccination site tenderness	vaccination site tenderness	vaccination site reactions	administration site reactions	general disorders and administration site conditions
115	3a	male	68	≥65	Moderna	mrna	2021-05-05	2021-06-04		95		University	non-smoker	No	no	no	no	no	no	no	no	no			no/ unknown	no	negative	negative	no	Rather agree	Rather agree	Rather agree	92	Rather agree	Rather agree	high	Always	Always	Always	Always	Always	No	Yes	systemic	feverish	pyrexia	febrile disorders	body temperature conditions	general disorders and administration site conditions
115	4a	male	68	≥65	Moderna	mrna	2021-05-05	2021-06-04		95		University	non-smoker	No	no	no	no	no	no	no	no	no			no/ unknown	no	negative	negative	no	Rather agree	Rather agree	Rather agree	92	Rather agree	Rather agree	high	Always	Always	Always	Always	Always	No	Yes	systemic	fatigue	asthenia	asthenic conditions	general system disorders NEC	general disorders and administration site conditions
115	5a	male	68	≥65	Moderna	mrna	2021-05-05	2021-06-04		95		University	non-smoker	No	no	no	no	no	no	no	no	no			no/ unknown	no	negative	negative	no	Rather agree	Rather agree	Rather agree	92	Rather agree	Rather agree	high	Always	Always	Always	Always	Always	No	Yes	local	vaccination site tenderness	vaccination site tenderness	vaccination site reactions	administration site reactions	general disorders and administration site conditions
115	6a	male	68	≥65	Moderna	mrna	2021-05-05	2021-06-04		95		University	non-smoker	No	no	no	no	no	no	no	no	no			no/ unknown	no	negative	negative	no	Rather agree	Rather agree	Rather agree	92	Rather agree	Rather agree	high	Always	Always	Always	Always	Always	No	Yes	systemic	feverish	pyrexia	febrile disorders	body temperature conditions	general disorders and administration site conditions
115	7a	male	68	≥65	Moderna	mrna	2021-05-05	2021-06-04		95		University	non-smoker	No	no	no	no	no	no	no	no	no			no/ unknown	no	negative	negative	no	Rather agree	Rather agree	Rather agree	92	Rather agree	Rather agree	high	Always	Always	Always	Always	Always	No	Yes	systemic	feeling of weakness	asthenia	asthenic conditions	general system disorders NEC	general disorders and administration site conditions
238	1a	male	65	≥65	Moderna	mrna	2021-05-05	2021-06-03	1.68	76	26.9274	Vocational training or specialized baccalaureate	daily	No	no	no	no	no	no	no	no	no			no/ unknown	no	negative	negative	no	Rather agree	Neutral	Rather agree	78	Rather agree	Rather disagree	high	Never/Impossible	Frequently	Frequently	Frequently	Always	Yes, always	Yes	local	vaccination site pain	vaccination site pain	vaccination site reactions	administration site reactions	general disorders and administration site conditions
238	2a	male	65	≥65	Moderna	mrna	2021-05-05	2021-06-03	1.68	76	26.9274	Vocational training or specialized baccalaureate	daily	No	no	no	no	no	no	no	no	no			no/ unknown	no	negative	negative	no	Rather agree	Neutral	Rather agree	78	Rather agree	Rather disagree	high	Never/Impossible	Frequently	Frequently	Frequently	Always	Yes, always	Yes	local	vaccination site pain	vaccination site pain	vaccination site reactions	administration site reactions	general disorders and administration site conditions
238	2b	male	65	≥65	Moderna	mrna	2021-05-05	2021-06-03	1.68	76	26.9274	Vocational training or specialized baccalaureate	daily	No	no	no	no	no	no	no	no	no			no/ unknown	no	negative	negative	no	Rather agree	Neutral	Rather agree	78	Rather agree	Rather disagree	high	Never/Impossible	Frequently	Frequently	Frequently	Always	Yes, always	Yes	local	injection site redness	injection site erythema	injection site reactions	administration site reactions	general disorders and administration site conditions
238	2c	male	65	≥65	Moderna	mrna	2021-05-05	2021-06-03	1.68	76	26.9274	Vocational training or specialized baccalaureate	daily	No	no	no	no	no	no	no	no	no			no/ unknown	no	negative	negative	no	Rather agree	Neutral	Rather agree	78	Rather agree	Rather disagree	high	Never/Impossible	Frequently	Frequently	Frequently	Always	Yes, always	Yes	local	injection site itching	injection site pruritus	injection site reactions	administration site reactions	general disorders and administration site conditions
311	1a	female	71	≥65	Moderna	mrna	2021-05-05	2021-06-09	1.7	74	25.6055	University	daily	No	no	no	no	no	no	no	no	no			no/ unknown	no	negative	negative	no	Rather disagree	Neutral	Rather agree	60	Neutral	Rather disagree	high	Frequently	Frequently	Frequently	Always	Frequently	No	Yes	local	painful arm	pain in extremity	musculoskeletal and connective tissue pain and discomfort	musculoskeletal and coective tissue disorders NEC	musculoskeletal and connective tissue disorders
311	2a	female	71	≥65	Moderna	mrna	2021-05-05	2021-06-09	1.7	74	25.6055	University	daily	No	no	no	no	no	no	no	no	no			no/ unknown	no	negative	negative	no	Rather disagree	Neutral	Rather agree	60	Neutral	Rather disagree	high	Frequently	Frequently	Frequently	Always	Frequently	No	Yes	systemic	flank pain	flank pain	musculoskeletal and connective tissue pain and discomfort	musculoskeletal and coective tissue disorders NEC	musculoskeletal and connective tissue disorders
311	3a	female	71	≥65	Moderna	mrna	2021-05-05	2021-06-09	1.7	74	25.6055	University	daily	No	no	no	no	no	no	no	no	no			no/ unknown	no	negative	negative	no	Rather disagree	Neutral	Rather agree	60	Neutral	Rather disagree	high	Frequently	Frequently	Frequently	Always	Frequently	No	Yes	local	painful arm	pain in extremity	musculoskeletal and connective tissue pain and discomfort	musculoskeletal and coective tissue disorders NEC	musculoskeletal and connective tissue disorders
311	4a	female	71	≥65	Moderna	mrna	2021-05-05	2021-06-09	1.7	74	25.6055	University	daily	No	no	no	no	no	no	no	no	no			no/ unknown	no	negative	negative	no	Rather disagree	Neutral	Rather agree	60	Neutral	Rather disagree	high	Frequently	Frequently	Frequently	Always	Frequently	No	Yes	systemic	fatigue	asthenia	asthenic conditions	general system disorders NEC	general disorders and administration site conditions
311	5a	female	71	≥65	Moderna	mrna	2021-05-05	2021-06-09	1.7	74	25.6055	University	daily	No	no	no	no	no	no	no	no	no			no/ unknown	no	negative	negative	no	Rather disagree	Neutral	Rather agree	60	Neutral	Rather disagree	high	Frequently	Frequently	Frequently	Always	Frequently	No	Yes	systemic	nausea	nausea	nausea and vomiting symptoms	gastrointestinal signs and symptoms	gastrointestinal disorders
311	6a	female	71	≥65	Moderna	mrna	2021-05-05	2021-06-09	1.7	74	25.6055	University	daily	No	no	no	no	no	no	no	no	no			no/ unknown	no	negative	negative	no	Rather disagree	Neutral	Rather agree	60	Neutral	Rather disagree	high	Frequently	Frequently	Frequently	Always	Frequently	No	Yes	systemic	joint pain	arthralgia	joint related signs and symptoms	joint disorders	musculoskeletal and connective tissue disorders
494	1a	male	66	≥65	Moderna	mrna	2021-05-06	2021-06-07	1.75	87	28.4082	Vocational training or specialized baccalaureate	daily	Yes	yes	yes	no	no	no	no	no	no			no/ unknown	no	negative	negative	no	Neutral	Neutral	Rather agree	84	I agree completely	Neutral	high	Frequently	Always	Always	Always	Always	No	Yes	local	vaccination site tenderness	vaccination site tenderness	vaccination site reactions	administration site reactions	general disorders and administration site conditions
494	2a	male	66	≥65	Moderna	mrna	2021-05-06	2021-06-07	1.75	87	28.4082	Vocational training or specialized baccalaureate	daily	Yes	yes	yes	no	no	no	no	no	no			no/ unknown	no	negative	negative	no	Neutral	Neutral	Rather agree	84	I agree completely	Neutral	high	Frequently	Always	Always	Always	Always	No	Yes	local	vaccination site pain	vaccination site pain	vaccination site reactions	administration site reactions	general disorders and administration site conditions
494	3a	male	66	≥65	Moderna	mrna	2021-05-06	2021-06-07	1.75	87	28.4082	Vocational training or specialized baccalaureate	daily	Yes	yes	yes	no	no	no	no	no	no			no/ unknown	no	negative	negative	no	Neutral	Neutral	Rather agree	84	I agree completely	Neutral	high	Frequently	Always	Always	Always	Always	No	Yes	systemic	headache	headache	headaches NEC	headaches	nervous system disorders
494	4a	male	66	≥65	Moderna	mrna	2021-05-06	2021-06-07	1.75	87	28.4082	Vocational training or specialized baccalaureate	daily	Yes	yes	yes	no	no	no	no	no	no			no/ unknown	no	negative	negative	no	Neutral	Neutral	Rather agree	84	I agree completely	Neutral	high	Frequently	Always	Always	Always	Always	No	Yes	local	vaccination site tenderness	vaccination site tenderness	vaccination site reactions	administration site reactions	general disorders and administration site conditions
490	1a	male	74	≥65	Moderna	mrna	2021-05-06	2021-06-07	1.76	82	26.4721	Vocational training or specialized baccalaureate	daily	Yes	yes	no	yes	no	no	yes	no	no			no/ unknown	no	negative	negative	no	Rather agree	I agree completely	I agree completely	97	I agree completely	I agree completely	high	Frequently	Always	Always	Always	Always	No	Yes	systemic	muscle soreness	myalgia	muscle pains	muscle disorders	musculoskeletal and connective tissue disorders
490	2a	male	74	≥65	Moderna	mrna	2021-05-06	2021-06-07	1.76	82	26.4721	Vocational training or specialized baccalaureate	daily	Yes	yes	no	yes	no	no	yes	no	no			no/ unknown	no	negative	negative	no	Rather agree	I agree completely	I agree completely	97	I agree completely	I agree completely	high	Frequently	Always	Always	Always	Always	No	Yes	systemic	temperature elevation	body temperature increased	physical examination procedures and organ system status	physical examination and organ system status topics	investigations
490	2b	male	74	≥65	Moderna	mrna	2021-05-06	2021-06-07	1.76	82	26.4721	Vocational training or specialized baccalaureate	daily	Yes	yes	no	yes	no	no	yes	no	no			no/ unknown	no	negative	negative	no	Rather agree	I agree completely	I agree completely	97	I agree completely	I agree completely	high	Frequently	Always	Always	Always	Always	No	Yes	systemic	vertigo	vertigo	vertigos NEC	neurological disorders NEC	nervous system disorders
8	11a	female	81	≥65	Moderna	mrna	2021-05-06	2021-06-04	1.64	57	21.1927	Vocational training or specialized baccalaureate	non-smoker	Yes	yes	no	yes	no	no	no	no	no			no/ unknown	yes	negative	positive	yes	Neutral	Rather agree	Rather agree	85	I agree completely	I agree completely	high	Never/Impossible	Always	Always	Always	Always	No	Yes	systemic	vertigo	vertigo	vertigos NEC	neurological disorders NEC	nervous system disorders
8	12a	female	81	≥65	Moderna	mrna	2021-05-06	2021-06-04	1.64	57	21.1927	Vocational training or specialized baccalaureate	non-smoker	Yes	yes	no	yes	no	no	no	no	no			no/ unknown	yes	negative	positive	yes	Neutral	Rather agree	Rather agree	85	I agree completely	I agree completely	high	Never/Impossible	Always	Always	Always	Always	No	Yes	systemic	nausea	nausea	nausea and vomiting symptoms	gastrointestinal signs and symptoms	gastrointestinal disorders
8	13a	female	81	≥65	Moderna	mrna	2021-05-06	2021-06-04	1.64	57	21.1927	Vocational training or specialized baccalaureate	non-smoker	Yes	yes	no	yes	no	no	no	no	no			no/ unknown	yes	negative	positive	yes	Neutral	Rather agree	Rather agree	85	I agree completely	I agree completely	high	Never/Impossible	Always	Always	Always	Always	No	Yes	systemic	leg pain	pain in extremity	musculoskeletal and connective tissue pain and discomfort	musculoskeletal and coective tissue disorders NEC	musculoskeletal and connective tissue disorders
8	14a	female	81	≥65	Moderna	mrna	2021-05-06	2021-06-04	1.64	57	21.1927	Vocational training or specialized baccalaureate	non-smoker	Yes	yes	no	yes	no	no	no	no	no			no/ unknown	yes	negative	positive	yes	Neutral	Rather agree	Rather agree	85	I agree completely	I agree completely	high	Never/Impossible	Always	Always	Always	Always	No	Yes	systemic	stomach burning sensation	dyspepsia	dyspeptic signs and symptoms	gastrointestinal signs and symptoms	gastrointestinal disorders
8	1a	female	81	≥65	Moderna	mrna	2021-05-06	2021-06-04	1.64	57	21.1927	Vocational training or specialized baccalaureate	non-smoker	Yes	yes	no	yes	no	no	no	no	no			no/ unknown	yes	negative	positive	yes	Neutral	Rather agree	Rather agree	85	I agree completely	I agree completely	high	Never/Impossible	Always	Always	Always	Always	No	Yes	local	painful arm	pain in extremity	musculoskeletal and connective tissue pain and discomfort	musculoskeletal and coective tissue disorders NEC	musculoskeletal and connective tissue disorders
8	2a	female	81	≥65	Moderna	mrna	2021-05-06	2021-06-04	1.64	57	21.1927	Vocational training or specialized baccalaureate	non-smoker	Yes	yes	no	yes	no	no	no	no	no			no/ unknown	yes	negative	positive	yes	Neutral	Rather agree	Rather agree	85	I agree completely	I agree completely	high	Never/Impossible	Always	Always	Always	Always	No	Yes	local	painful arm	pain in extremity	musculoskeletal and connective tissue pain and discomfort	musculoskeletal and coective tissue disorders NEC	musculoskeletal and connective tissue disorders
8	3a	female	81	≥65	Moderna	mrna	2021-05-06	2021-06-04	1.64	57	21.1927	Vocational training or specialized baccalaureate	non-smoker	Yes	yes	no	yes	no	no	no	no	no			no/ unknown	yes	negative	positive	yes	Neutral	Rather agree	Rather agree	85	I agree completely	I agree completely	high	Never/Impossible	Always	Always	Always	Always	No	Yes	local	painful arm	pain in extremity	musculoskeletal and connective tissue pain and discomfort	musculoskeletal and coective tissue disorders NEC	musculoskeletal and connective tissue disorders
8	4a	female	81	≥65	Moderna	mrna	2021-05-06	2021-06-04	1.64	57	21.1927	Vocational training or specialized baccalaureate	non-smoker	Yes	yes	no	yes	no	no	no	no	no			no/ unknown	yes	negative	positive	yes	Neutral	Rather agree	Rather agree	85	I agree completely	I agree completely	high	Never/Impossible	Always	Always	Always	Always	No	Yes	systemic	chest pain	chest pain	pain and discomfort NEC	general system disorders NEC	general disorders and administration site conditions
8	5a	female	81	≥65	Moderna	mrna	2021-05-06	2021-06-04	1.64	57	21.1927	Vocational training or specialized baccalaureate	non-smoker	Yes	yes	no	yes	no	no	no	no	no			no/ unknown	yes	negative	positive	yes	Neutral	Rather agree	Rather agree	85	I agree completely	I agree completely	high	Never/Impossible	Always	Always	Always	Always	No	Yes	systemic	redness	erythema	erythemas	epidermal and dermal conditions	skin and subcutaneous tissue disorders
8	6a	female	81	≥65	Moderna	mrna	2021-05-06	2021-06-04	1.64	57	21.1927	Vocational training or specialized baccalaureate	non-smoker	Yes	yes	no	yes	no	no	no	no	no			no/ unknown	yes	negative	positive	yes	Neutral	Rather agree	Rather agree	85	I agree completely	I agree completely	high	Never/Impossible	Always	Always	Always	Always	No	Yes	systemic	chest pressure	chest discomfort	pain and discomfort NEC	general system disorders NEC	general disorders and administration site conditions
8	7a	female	81	≥65	Moderna	mrna	2021-05-06	2021-06-04	1.64	57	21.1927	Vocational training or specialized baccalaureate	non-smoker	Yes	yes	no	yes	no	no	no	no	no			no/ unknown	yes	negative	positive	yes	Neutral	Rather agree	Rather agree	85	I agree completely	I agree completely	high	Never/Impossible	Always	Always	Always	Always	No	Yes	systemic	sneezing	sneezing	upper respiratory tract signs and symptoms	respiratory tract signs and symptoms	respiratory, thoracic and mediastinal disorders
8	8a	female	81	≥65	Moderna	mrna	2021-05-06	2021-06-04	1.64	57	21.1927	Vocational training or specialized baccalaureate	non-smoker	Yes	yes	no	yes	no	no	no	no	no			no/ unknown	yes	negative	positive	yes	Neutral	Rather agree	Rather agree	85	I agree completely	I agree completely	high	Never/Impossible	Always	Always	Always	Always	No	Yes	systemic	cough	cough	coughing and associated symptoms	respiratory disorders NEC	respiratory, thoracic and mediastinal disorders
269	1a	female	72	≥65	Moderna	mrna	2021-05-06	2021-06-07	1.6	80	31.25	Vocational training or specialized baccalaureate	daily	Yes	yes	no	no	no	no	no	no	no			no/ unknown	no	negative	negative	no	Rather agree	Rather agree	Rather agree		Rather agree	Rather agree		Never/Impossible	Always	Frequently	Always	Always	No	Yes	local	painful arm	pain in extremity	musculoskeletal and connective tissue pain and discomfort	musculoskeletal and coective tissue disorders NEC	musculoskeletal and connective tissue disorders
269	2a	female	72	≥65	Moderna	mrna	2021-05-06	2021-06-07	1.6	80	31.25	Vocational training or specialized baccalaureate	daily	Yes	yes	no	no	no	no	no	no	no			no/ unknown	no	negative	negative	no	Rather agree	Rather agree	Rather agree		Rather agree	Rather agree		Never/Impossible	Always	Frequently	Always	Always	No	Yes	systemic	headache	headache	headaches NEC	headaches	nervous system disorders
269	3a	female	72	≥65	Moderna	mrna	2021-05-06	2021-06-07	1.6	80	31.25	Vocational training or specialized baccalaureate	daily	Yes	yes	no	no	no	no	no	no	no			no/ unknown	no	negative	negative	no	Rather agree	Rather agree	Rather agree		Rather agree	Rather agree		Never/Impossible	Always	Frequently	Always	Always	No	Yes	systemic	general body pain	pain	pain and discomfort NEC	general system disorders NEC	general disorders and administration site conditions
226	1a	female	67	≥65	Moderna	mrna	2021-05-06	2021-06-07	1.68	62	21.9671	Higher technical school or college	non-smoker	No	no	no	no	no	no	no	no	no	Negative		no/ unknown	no	negative	negative	no	I agree completely	Rather disagree	I agree completely	89	I agree completely	I agree completely	high	Sometimes	Always	Frequently	Always	Always	Yes, always	Yes	systemic	feeling hot	feeling hot	feelings and sensations NEC	general system disorders NEC	general disorders and administration site conditions
226	2a	female	67	≥65	Moderna	mrna	2021-05-06	2021-06-07	1.68	62	21.9671	Higher technical school or college	non-smoker	No	no	no	no	no	no	no	no	no	Negative		no/ unknown	no	negative	negative	no	I agree completely	Rather disagree	I agree completely	89	I agree completely	I agree completely	high	Sometimes	Always	Frequently	Always	Always	Yes, always	Yes	systemic	vertigo	vertigo	vertigos NEC	neurological disorders NEC	nervous system disorders
226	3a	female	67	≥65	Moderna	mrna	2021-05-06	2021-06-07	1.68	62	21.9671	Higher technical school or college	non-smoker	No	no	no	no	no	no	no	no	no	Negative		no/ unknown	no	negative	negative	no	I agree completely	Rather disagree	I agree completely	89	I agree completely	I agree completely	high	Sometimes	Always	Frequently	Always	Always	Yes, always	Yes	local	vaccination site tenderness	vaccination site tenderness	vaccination site reactions	administration site reactions	general disorders and administration site conditions
226	3b	female	67	≥65	Moderna	mrna	2021-05-06	2021-06-07	1.68	62	21.9671	Higher technical school or college	non-smoker	No	no	no	no	no	no	no	no	no	Negative		no/ unknown	no	negative	negative	no	I agree completely	Rather disagree	I agree completely	89	I agree completely	I agree completely	high	Sometimes	Always	Frequently	Always	Always	Yes, always	Yes	local	vaccination site swelling	vaccination site swelling	vaccination site reactions	administration site reactions	general disorders and administration site conditions
226	4a	female	67	≥65	Moderna	mrna	2021-05-06	2021-06-07	1.68	62	21.9671	Higher technical school or college	non-smoker	No	no	no	no	no	no	no	no	no	Negative		no/ unknown	no	negative	negative	no	I agree completely	Rather disagree	I agree completely	89	I agree completely	I agree completely	high	Sometimes	Always	Frequently	Always	Always	Yes, always	Yes	systemic	neck pain	neck pain	musculoskeletal and connective tissue pain and discomfort	musculoskeletal and coective tissue disorders NEC	musculoskeletal and connective tissue disorders
226	4a	female	67	≥65	Moderna	mrna	2021-05-06	2021-06-07	1.68	62	21.9671	Higher technical school or college	non-smoker	No	no	no	no	no	no	no	no	no	Negative		no/ unknown	no	negative	negative	no	I agree completely	Rather disagree	I agree completely	89	I agree completely	I agree completely	high	Sometimes	Always	Frequently	Always	Always	Yes, always	Yes	systemic	neck pain	neck pain	musculoskeletal and connective tissue pain and discomfort	musculoskeletal and coective tissue disorders NEC	musculoskeletal and connective tissue disorders
[truncated: 1,757 more rows]
[truncated: 17 more columns]

## Sheet: codebook
variable	description
record_id	Participant number.
ae_number	Adverse effect id
sex	Sex of participant (male/female).
age	Age of participant.
age_grp	Age group of participant (<65, ≥65 years).
vaccine_type	Type of vaccine received (Moderna, Pfizer, Johnson&Johnson).
vaccine_type_grp	Grouped vaccine type (mrna, vector).
bmi	Body mass index of participant at completion of baseline questionnaire (in kg/sqm).
[truncated: 53 more rows]
